# Supplementary material for: Identification of a Novel Gene Signature with DDR and EMT Difunctionalities for Predicting Prognosis, Immune Activity, and Drug Response in Breast Cancer
Source: Int J Environ Res Public Health. 2023 Jan 10;20(2):1221. doi: 10.3390/ijerph20021221 (PMC9859620; doi:10.3390/ijerph20021221)
Supplement: Supplementary file 1 [file ijerph-20-01221-s001.zip]

Archive with 10 entries (10 files):
- Supplementary file S1.csv
- Supplementary file S10.pdf
- Supplementary file S2.csv
- Supplementary file S3.csv
- Supplementary file S4.csv
- Supplementary file S5.csv
- Supplementary file S6.csv
- Supplementary file S7.csv
- Supplementary file S8.csv
- Supplementary file S9.pdf
