# Supplementary material for: Identification of a Novel Gene Signature with DDR and EMT Difunctionalities for Predicting Prognosis, Immune Activity, and Drug Response in Breast Cancer
Source: Int J Environ Res Public Health. 2023 Jan 10;20(2):1221. doi: 10.3390/ijerph20021221 (PMC9859620; doi:10.3390/ijerph20021221)
Supplement: Supplementary file 1 [file ijerph-20-01221-s001.zip › Supplementary file S1.csv]

Supplementary file 1: Details of 1011 EMT genes
Gene symbol	Full name	Ensemble id	Gene type
TGFB1	transforming growth factor beta 1	ENSG00000105329	protein-coding
SNAI1	snail family transcriptional repressor 1	ENSG00000124216	protein-coding
ZEB1	zinc finger E-box binding homeobox 1	ENSG00000148516	protein-coding
CDH1	cadherin 1	ENSG00000039068	protein-coding
TWIST1	twist family bHLH transcription factor 1	ENSG00000122691	protein-coding
CTNNB1	catenin beta 1	ENSG00000168036	protein-coding
STAT3	signal transducer and activator of transcription 3	ENSG00000168610	protein-coding
SNAI2	snail family transcriptional repressor 2	ENSG00000019549	protein-coding
HIF1A	hypoxia inducible factor 1 alpha subunit	ENSG00000100644	protein-coding
AKT1	AKT serine/threonine kinase 1	ENSG00000142208	protein-coding
ZEB2	zinc finger E-box binding homeobox 2	ENSG00000169554	protein-coding
SMAD3	SMAD family member 3	ENSG00000166949	protein-coding
EGFR	epidermal growth factor receptor	ENSG00000146648	protein-coding
SMAD2	SMAD family member 2	ENSG00000175387	protein-coding
NOTCH1	notch 1	ENSG00000148400	protein-coding
ILK	integrin linked kinase	ENSG00000166333	protein-coding
GSK3B	glycogen synthase kinase 3 beta	ENSG00000082701	protein-coding
NFKB1	nuclear factor kappa B subunit 1	ENSG00000109320	protein-coding
IL6	interleukin 6	ENSG00000136244	protein-coding
HMGA2	high mobility group AT-hook 2	ENSG00000149948	protein-coding
CXCR4	C-X-C motif chemokine receptor 4	ENSG00000121966	protein-coding
TP53	tumor protein p53	ENSG00000141510	protein-coding
EGF	epidermal growth factor	ENSG00000138798	protein-coding
MTDH	metadherin	ENSG00000147649	protein-coding
MAPK1	mitogen-activated protein kinase 1	ENSG00000100030	protein-coding
CD44	CD44 molecule (Indian blood group)	ENSG00000026508	protein-coding
BMI1	BMI1 proto-oncogene, polycomb ring finger	ENSG00000168283	protein-coding
PTEN	phosphatase and tensin homolog	ENSG00000171862	protein-coding
MTOR	mechanistic target of rapamycin	ENSG00000198793	protein-coding
VIM	vimentin	ENSG00000026025	protein-coding
RAC1	ras-related C3 botulinum toxin substrate 1 (rho family, small GTP binding protein Rac1)	ENSG00000136238	protein-coding
MMP9	matrix metallopeptidase 9	ENSG00000100985	protein-coding
MMP2	matrix metallopeptidase 2	ENSG00000087245	protein-coding
GLI1	GLI family zinc finger 1	ENSG00000111087	protein-coding
MET	MET proto-oncogene, receptor tyrosine kinase	ENSG00000105976	protein-coding
SMAD4	SMAD family member 4	ENSG00000141646	protein-coding
KLF4	Kruppel like factor 4	ENSG00000136826	protein-coding
WNT5A	Wnt family member 5A	ENSG00000114251	protein-coding
MYC	MYC proto-oncogene, bHLH transcription factor	ENSG00000136997	protein-coding
SMAD7	SMAD family member 7	ENSG00000101665	protein-coding
SIRT1	sirtuin 1	ENSG00000096717	protein-coding
CTGF	connective tissue growth factor	ENSG00000118523	protein-coding
CCR7	C-C motif chemokine receptor 7	ENSG00000126353	protein-coding
PROM1	prominin 1	ENSG00000007062	protein-coding
TGFB2	transforming growth factor beta 2	ENSG00000092969	protein-coding
PIK3CA	phosphatidylinositol-4,5-bisphosphate 3-kinase catalytic subunit alpha	ENSG00000121879	protein-coding
RHOA	ras homolog family member A	ENSG00000067560	protein-coding
AR	androgen receptor	ENSG00000169083	protein-coding
CD274	CD274 molecule	ENSG00000120217	protein-coding
FOXM1	forkhead box M1	ENSG00000111206	protein-coding
YAP1	Yes associated protein 1	ENSG00000137693	protein-coding
SRC	SRC proto-oncogene, non-receptor tyrosine kinase	ENSG00000197122	protein-coding
JAK2	Janus kinase 2	ENSG00000096968	protein-coding
WWTR1	WW domain containing transcription regulator 1	ENSG00000018408	protein-coding
CDH2	cadherin 2	ENSG00000170558	protein-coding
TNF	tumor necrosis factor	ENSG00000232810	protein-coding
CXCL12	C-X-C motif chemokine ligand 12	ENSG00000107562	protein-coding
RELA	RELA proto-oncogene, NF-kB subunit	ENSG00000173039	protein-coding
MAPK3	mitogen-activated protein kinase 3	ENSG00000102882	protein-coding
CXCL8	C-X-C motif chemokine ligand 8	ENSG00000169429	protein-coding
HGF	hepatocyte growth factor	ENSG00000019991	protein-coding
FN1	fibronectin 1	ENSG00000115414	protein-coding
TWIST2	twist family bHLH transcription factor 2	ENSG00000233608	protein-coding
TP63	tumor protein p63	ENSG00000073282	protein-coding
NANOG	Nanog homeobox	ENSG00000111704	protein-coding
VEGFA	vascular endothelial growth factor A	ENSG00000112715	protein-coding
SP1	Sp1 transcription factor	ENSG00000185591	protein-coding
S100A4	S100 calcium binding protein A4	ENSG00000196154	protein-coding
PTK2	protein tyrosine kinase 2	ENSG00000169398	protein-coding
MAPK7	mitogen-activated protein kinase 7	ENSG00000166484	protein-coding
MUC1	mucin 1, cell surface associated	ENSG00000185499	protein-coding
HMGB1	high mobility group box 1	ENSG00000189403	protein-coding
EZH2	enhancer of zeste 2 polycomb repressive complex 2 subunit	ENSG00000106462	protein-coding
ESR1	estrogen receptor 1	ENSG00000091831	protein-coding
CAV1	caveolin 1	ENSG00000105974	protein-coding
SOX2	SRY-box 2	ENSG00000181449	protein-coding
BMP7	bone morphogenetic protein 7	ENSG00000101144	protein-coding
BMP4	bone morphogenetic protein 4	ENSG00000125378	protein-coding
SHH	sonic hedgehog	ENSG00000164690	protein-coding
PTGS2	prostaglandin-endoperoxide synthase 2	ENSG00000073756	protein-coding
POU5F1	POU class 5 homeobox 1	ENSG00000204531	protein-coding
PRRX1	paired related homeobox 1	ENSG00000116132	protein-coding
KRAS	KRAS proto-oncogene, GTPase	ENSG00000133703	protein-coding
ID1	inhibitor of DNA binding 1, HLH protein	ENSG00000125968	protein-coding
FGFR1	fibroblast growth factor receptor 1	ENSG00000077782	protein-coding
POSTN	periostin	ENSG00000133110	protein-coding
FOXQ1	forkhead box Q1	ENSG00000164379	protein-coding
MTA1	metastasis associated 1	ENSG00000182979	protein-coding
GRHL2	grainyhead like transcription factor 2	ENSG00000083307	protein-coding
TRPS1	transcriptional repressor GATA binding 1	ENSG00000104447	protein-coding
ADAM17	ADAM metallopeptidase domain 17	ENSG00000151694	protein-coding
T	T brachyury transcription factor	ENSG00000164458	protein-coding
AURKA	aurora kinase A	ENSG00000087586	protein-coding
BMP2	bone morphogenetic protein 2	ENSG00000125845	protein-coding
CCL18	C-C motif chemokine ligand 18	ENSG00000275385	protein-coding
CCL2	C-C motif chemokine ligand 2	ENSG00000108691	protein-coding
ROCK1	Rho associated coiled-coil containing protein kinase 1	ENSG00000067900	protein-coding
ESRP1	epithelial splicing regulatory protein 1	ENSG00000104413	protein-coding
PPARG	peroxisome proliferator activated receptor gamma	ENSG00000132170	protein-coding
NTRK2	neurotrophic receptor tyrosine kinase 2	ENSG00000148053	protein-coding
EPCAM	epithelial cell adhesion molecule	ENSG00000119888	protein-coding
LOXL2	lysyl oxidase like 2	ENSG00000134013	protein-coding
LGALS1	galectin 1	ENSG00000100097	protein-coding
JUN	Jun proto-oncogene, AP-1 transcription factor subunit	ENSG00000177606	protein-coding
ITGB1	integrin subunit beta 1	ENSG00000150093	protein-coding
HDAC1	histone deacetylase 1	ENSG00000116478	protein-coding
GREM1	gremlin 1, DAN family BMP antagonist	ENSG00000166923	protein-coding
KDM1A	lysine demethylase 1A	ENSG00000004487	protein-coding
AGER	advanced glycosylation end-product specific receptor	ENSG00000204305	protein-coding
NUMB	NUMB, endocytic adaptor protein	ENSG00000133961	protein-coding
WNT1	Wnt family member 1	ENSG00000125084	protein-coding
EZR	ezrin	ENSG00000092820	protein-coding
TLR4	toll like receptor 4	ENSG00000136869	protein-coding
TCF3	transcription factor 3	ENSG00000071564	protein-coding
STK11	serine/threonine kinase 11	ENSG00000118046	protein-coding
CCL21	C-C motif chemokine ligand 21	ENSG00000137077	protein-coding
CCL20	C-C motif chemokine ligand 20	ENSG00000115009	protein-coding
LEF1	lymphoid enhancer binding factor 1	ENSG00000138795	protein-coding
PAX2	paired box 2	ENSG00000075891	protein-coding
DDR2	discoidin domain receptor tyrosine kinase 2	ENSG00000162733	protein-coding
YBX1	Y-box binding protein 1	ENSG00000065978	protein-coding
MCAM	melanoma cell adhesion molecule	ENSG00000076706	protein-coding
LOX	lysyl oxidase	ENSG00000113083	protein-coding
LCN2	lipocalin 2	ENSG00000148346	protein-coding
IL17A	interleukin 17A	ENSG00000112115	protein-coding
IL1B	interleukin 1 beta	ENSG00000125538	protein-coding
IGF1R	insulin like growth factor 1 receptor	ENSG00000140443	protein-coding
IGF1	insulin like growth factor 1	ENSG00000017427	protein-coding
HSF1	heat shock transcription factor 1	ENSG00000185122	protein-coding
HNF4A	hepatocyte nuclear factor 4 alpha	ENSG00000101076	protein-coding
FOXA1	forkhead box A1	ENSG00000129514	protein-coding
FOXC2	forkhead box C2	ENSG00000176692	protein-coding
ERBB2	erb-b2 receptor tyrosine kinase 2	ENSG00000141736	protein-coding
EGR1	early growth response 1	ENSG00000120738	protein-coding
KLF8	Kruppel like factor 8	ENSG00000102349	protein-coding
NES	nestin	ENSG00000132688	protein-coding
NUAK1	NUAK family kinase 1	ENSG00000074590	protein-coding
DCLK1	doublecortin like kinase 1	ENSG00000133083	protein-coding
CLDN1	claudin 1	ENSG00000163347	protein-coding
RUNX2	runt related transcription factor 2	ENSG00000124813	protein-coding
TET1	tet methylcytosine dioxygenase 1	ENSG00000138336	protein-coding
TP73	tumor protein p73	ENSG00000078900	protein-coding
THBD	thrombomodulin	ENSG00000178726	protein-coding
TGM2	transglutaminase 2	ENSG00000198959	protein-coding
TGFBR3	transforming growth factor beta receptor 3	ENSG00000069702	protein-coding
TGFBR2	transforming growth factor beta receptor 2	ENSG00000163513	protein-coding
TGFB3	transforming growth factor beta 3	ENSG00000119699	protein-coding
STIM1	stromal interaction molecule 1	ENSG00000167323	protein-coding
SRF	serum response factor	ENSG00000112658	protein-coding
BRCA1	BRCA1, DNA repair associated	ENSG00000012048	protein-coding
SPARC	secreted protein acidic and cysteine rich	ENSG00000113140	protein-coding
SOX9	SRY-box 9	ENSG00000125398	protein-coding
SOX4	SRY-box 4	ENSG00000124766	protein-coding
FSCN1	fascin actin-bundling protein 1	ENSG00000075618	protein-coding
SIX1	SIX homeobox 1	ENSG00000126778	protein-coding
SDC1	syndecan 1	ENSG00000115884	protein-coding
SATB1	SATB homeobox 1	ENSG00000182568	protein-coding
BCL2L1	BCL2 like 1	ENSG00000171552	protein-coding
OVOL2	ovo like zinc finger 2	ENSG00000125850	protein-coding
MKL1	megakaryoblastic leukemia (translocation) 1	ENSG00000196588	protein-coding
NDRG2	NDRG family member 2	ENSG00000165795	protein-coding
EIF5A2	eukaryotic translation initiation factor 5A2	ENSG00000163577	protein-coding
PARD3	par-3 family cell polarity regulator	ENSG00000148498	protein-coding
PRKCI	protein kinase C iota	ENSG00000163558	protein-coding
AXL	AXL receptor tyrosine kinase	ENSG00000167601	protein-coding
FBXW7	F-box and WD repeat domain containing 7	ENSG00000109670	protein-coding
TRIM33	tripartite motif containing 33	ENSG00000197323	protein-coding
PAK1	p21 (RAC1) activated kinase 1	ENSG00000149269	protein-coding
OSM	oncostatin M	ENSG00000099985	protein-coding
ROR2	receptor tyrosine kinase like orphan receptor 2	ENSG00000169071	protein-coding
NOTCH2	notch 2	ENSG00000134250	protein-coding
MSX2	msh homeobox 2	ENSG00000120149	protein-coding
MMP14	matrix metallopeptidase 14	ENSG00000157227	protein-coding
LEP	leptin	ENSG00000174697	protein-coding
L1CAM	L1 cell adhesion molecule	ENSG00000198910	protein-coding
RHOC	ras homolog family member C	ENSG00000155366	protein-coding
CYR61	cysteine rich angiogenic inducer 61	ENSG00000142871	protein-coding
BIRC5	baculoviral IAP repeat containing 5	ENSG00000089685	protein-coding
HSPA5	heat shock protein family A (Hsp70) member 5	ENSG00000044574	protein-coding
HOXA13	homeobox A13	ENSG00000106031	protein-coding
ANXA2	annexin A2	ENSG00000182718	protein-coding
PDCD4	programmed cell death 4	ENSG00000150593	protein-coding
GATA3	GATA binding protein 3	ENSG00000107485	protein-coding
ALK	ALK receptor tyrosine kinase	ENSG00000171094	protein-coding
FLOT2	flotillin 2	ENSG00000132589	protein-coding
FOXO3	forkhead box O3	ENSG00000118689	protein-coding
FOXC1	forkhead box C1	ENSG00000054598	protein-coding
FGFR2	fibroblast growth factor receptor 2	ENSG00000066468	protein-coding
FGF2	fibroblast growth factor 2	ENSG00000138685	protein-coding
AKT2	AKT serine/threonine kinase 2	ENSG00000105221	protein-coding
EPAS1	endothelial PAS domain protein 1	ENSG00000116016	protein-coding
DNMT1	DNA methyltransferase 1	ENSG00000130816	protein-coding
DAB2	DAB2, clathrin adaptor protein	ENSG00000153071	protein-coding
CUX1	cut like homeobox 1	ENSG00000257923	protein-coding
CTNND1	catenin delta 1	ENSG00000198561	protein-coding
CTBP1	C-terminal binding protein 1	ENSG00000159692	protein-coding
MAPK14	mitogen-activated protein kinase 14	ENSG00000112062	protein-coding
NLRP3	NLR family pyrin domain containing 3	ENSG00000162711	protein-coding
AGR2	anterior gradient 2, protein disulphide isomerase family member	ENSG00000106541	protein-coding
NDRG1	N-myc downstream regulated 1	ENSG00000104419	protein-coding
CDKN1B	cyclin dependent kinase inhibitor 1B	ENSG00000111276	protein-coding
CD24	CD24 molecule	ENSG00000272398	protein-coding
TNFSF15	TNF superfamily member 15	ENSG00000181634	protein-coding
GDF15	growth differentiation factor 15	ENSG00000130513	protein-coding
TP53INP1	tumor protein p53 inducible nuclear protein 1	ENSG00000164938	protein-coding
TM4SF5	transmembrane 4 L six family member 5	ENSG00000142484	protein-coding
WNT3A	Wnt family member 3A	ENSG00000154342	protein-coding
WISP2	WNT1 inducible signaling pathway protein 2	ENSG00000064205	protein-coding
NRP1	neuropilin 1	ENSG00000099250	protein-coding
ACTL6A	actin like 6A	ENSG00000136518	protein-coding
CUL4A	cullin 4A	ENSG00000139842	protein-coding
FZD7	frizzled class receptor 7	ENSG00000155760	protein-coding
FOSL1	FOS like 1, AP-1 transcription factor subunit	ENSG00000175592	protein-coding
ADAM12	ADAM metallopeptidase domain 12	ENSG00000148848	protein-coding
PDGFD	platelet derived growth factor D	ENSG00000170962	protein-coding
VASH2	vasohibin 2	ENSG00000143494	protein-coding
TBL1XR1	transducin beta like 1 X-linked receptor 1	ENSG00000177565	protein-coding
TNFAIP8L2	TNF alpha induced protein 8 like 2	ENSG00000163154	protein-coding
YWHAG	tyrosine 3-monooxygenase/tryptophan 5-monooxygenase activation protein gamma	ENSG00000170027	protein-coding
YY1	YY1 transcription factor	ENSG00000100811	protein-coding
XBP1	X-box binding protein 1	ENSG00000100219	protein-coding
WT1	Wilms tumor 1	ENSG00000184937	protein-coding
VDR	vitamin D receptor	ENSG00000111424	protein-coding
CCR2	C-C motif chemokine receptor 2	ENSG00000121807	protein-coding
NR2C2	nuclear receptor subfamily 2 group C member 2	ENSG00000177463	protein-coding
TIMP2	TIMP metallopeptidase inhibitor 2	ENSG00000035862	protein-coding
TGFBR1	transforming growth factor beta receptor 1	ENSG00000106799	protein-coding
TGFA	transforming growth factor alpha	ENSG00000163235	protein-coding
TERT	telomerase reverse transcriptase	ENSG00000164362	protein-coding
TCF4	transcription factor 4	ENSG00000196628	protein-coding
BSG	basigin (Ok blood group)	ENSG00000172270	protein-coding
SPRR2A	small proline rich protein 2A	ENSG00000241794	protein-coding
SPP1	secreted phosphoprotein 1	ENSG00000118785	protein-coding
SKIL	SKI like proto-oncogene	ENSG00000136603	protein-coding
SMURF2	SMAD specific E3 ubiquitin protein ligase 2	ENSG00000108854	protein-coding
SFRP2	secreted frizzled related protein 2	ENSG00000145423	protein-coding
CXCL5	C-X-C motif chemokine ligand 5	ENSG00000163735	protein-coding
CCL5	C-C motif chemokine ligand 5	ENSG00000271503	protein-coding
BDNF	brain derived neurotrophic factor	ENSG00000176697	protein-coding
BCL2	BCL2, apoptosis regulator	ENSG00000171791	protein-coding
RB1	RB transcriptional corepressor 1	ENSG00000139687	protein-coding
PTPN11	protein tyrosine phosphatase, non-receptor type 11	ENSG00000179295	protein-coding
CEMIP	cell migration inducing hyaluronan binding protein	ENSG00000103888	protein-coding
SALL4	spalt like transcription factor 4	ENSG00000101115	protein-coding
TMPRSS4	transmembrane protease, serine 4	ENSG00000137648	protein-coding
MAPK8	mitogen-activated protein kinase 8	ENSG00000107643	protein-coding
PRKCA	protein kinase C alpha	ENSG00000154229	protein-coding
SEMA4C	semaphorin 4C	ENSG00000168758	protein-coding
PIN1	peptidylprolyl cis/trans isomerase, NIMA-interacting 1	ENSG00000127445	protein-coding
PGF	placental growth factor	ENSG00000119630	protein-coding
SERPINF1	serpin family F member 1	ENSG00000132386	protein-coding
GOLM1	golgi membrane protein 1	ENSG00000135052	protein-coding
PAWR	pro-apoptotic WT1 regulator	ENSG00000177425	protein-coding
NODAL	nodal growth differentiation factor	ENSG00000156574	protein-coding
ATM	ATM serine/threonine kinase	ENSG00000149311	protein-coding
MUC4	mucin 4, cell surface associated	ENSG00000145113	protein-coding
MMP7	matrix metallopeptidase 7	ENSG00000137673	protein-coding
FOXO4	forkhead box O4	ENSG00000184481	protein-coding
MAP3K4	mitogen-activated protein kinase kinase kinase 4	ENSG00000085511	protein-coding
MAP3K3	mitogen-activated protein kinase kinase kinase 3	ENSG00000198909	protein-coding
MDM2	MDM2 proto-oncogene	ENSG00000135679	protein-coding
JUNB	JunB proto-oncogene, AP-1 transcription factor subunit	ENSG00000171223	protein-coding
ITGA5	integrin subunit alpha 5	ENSG00000161638	protein-coding
IGFBP7	insulin like growth factor binding protein 7	ENSG00000163453	protein-coding
HSPB1	heat shock protein family B (small) member 1	ENSG00000106211	protein-coding
HSPA4	heat shock protein family A (Hsp70) member 4	ENSG00000170606	protein-coding
HOXB7	homeobox B7	ENSG00000260027	protein-coding
FOXA2	forkhead box A2	ENSG00000125798	protein-coding
HMOX1	heme oxygenase 1	ENSG00000100292	protein-coding
HDGF	heparin binding growth factor	ENSG00000143321	protein-coding
HAS2	hyaluronan synthase 2	ENSG00000170961	protein-coding
SENP1	SUMO1/sentrin specific peptidase 1	ENSG00000079387	protein-coding
RGCC	regulator of cell cycle	ENSG00000102760	protein-coding
GPC3	glypican 3	ENSG00000147257	protein-coding
USP22	ubiquitin specific peptidase 22	ENSG00000124422	protein-coding
FOXO1	forkhead box O1	ENSG00000150907	protein-coding
DKK1	dickkopf WNT signaling pathway inhibitor 1	ENSG00000107984	protein-coding
EFEMP1	EGF containing fibulin like extracellular matrix protein 1	ENSG00000115380	protein-coding
VWCE	von Willebrand factor C and EGF domains	ENSG00000167992	protein-coding
F2R	coagulation factor II thrombin receptor	ENSG00000181104	protein-coding
ELF5	E74 like ETS transcription factor 5	ENSG00000135374	protein-coding
EPHA2	EPH receptor A2	ENSG00000142627	protein-coding
EDN1	endothelin 1	ENSG00000078401	protein-coding
JAG1	jagged 1	ENSG00000101384	protein-coding
DLX2	distal-less homeobox 2	ENSG00000115844	protein-coding
CTSL	cathepsin L	ENSG00000135047	protein-coding
PARP1	poly(ADP-ribose) polymerase 1	ENSG00000143799	protein-coding
CRKL	CRK like proto-oncogene, adaptor protein	ENSG00000099942	protein-coding
FERMT2	fermitin family member 2	ENSG00000073712	protein-coding
TXNIP	thioredoxin interacting protein	ENSG00000265972	protein-coding
SPRY2	sprouty RTK signaling antagonist 2	ENSG00000136158	protein-coding
ADAM10	ADAM metallopeptidase domain 10	ENSG00000137845	protein-coding
TRIM28	tripartite motif containing 28	ENSG00000130726	protein-coding
NAMPT	nicotinamide phosphoribosyltransferase	ENSG00000105835	protein-coding
HDAC6	histone deacetylase 6	ENSG00000094631	protein-coding
ZBTB33	zinc finger and BTB domain containing 33	ENSG00000177485	protein-coding
CDC42	cell division cycle 42	ENSG00000070831	protein-coding
HS3ST3B1	heparan sulfate-glucosamine 3-sulfotransferase 3B1	ENSG00000125430	protein-coding
SETDB1	SET domain bifurcated 1	ENSG00000143379	protein-coding
HDAC4	histone deacetylase 4	ENSG00000068024	protein-coding
UBE3C	ubiquitin protein ligase E3C	ENSG00000009335	protein-coding
BAG3	BCL2 associated athanogene 3	ENSG00000151929	protein-coding
MAGED1	MAGE family member D1	ENSG00000179222	protein-coding
CD36	CD36 molecule	ENSG00000135218	protein-coding
ABCG2	ATP binding cassette subfamily G member 2 (Junior blood group)	ENSG00000118777	protein-coding
NTN1	netrin 1	ENSG00000065320	protein-coding
ADIPOQ	adiponectin, C1Q and collagen domain containing	ENSG00000181092	protein-coding
RNF8	ring finger protein 8	ENSG00000112130	protein-coding
ACVR1	activin A receptor type 1	ENSG00000115170	protein-coding
CCNA2	cyclin A2	ENSG00000145386	protein-coding
SQSTM1	sequestosome 1	ENSG00000161011	protein-coding
SPHK1	sphingosine kinase 1	ENSG00000176170	protein-coding
HDAC3	histone deacetylase 3	ENSG00000171720	protein-coding
WISP3	WNT1 inducible signaling pathway protein 3	ENSG00000112761	protein-coding
NRP2	neuropilin 2	ENSG00000118257	protein-coding
RUNX3	runt related transcription factor 3	ENSG00000020633	protein-coding
STC2	stanniocalcin 2	ENSG00000113739	protein-coding
RUNX1	runt related transcription factor 1	ENSG00000159216	protein-coding
TNFSF11	TNF superfamily member 11	ENSG00000120659	protein-coding
BHLHE40	basic helix-loop-helix family member e40	ENSG00000134107	protein-coding
LGR5	leucine rich repeat containing G protein-coupled receptor 5	ENSG00000139292	protein-coding
HAVCR2	hepatitis A virus cellular receptor 2	ENSG00000135077	protein-coding
AFAP1L2	actin filament associated protein 1 like 2	ENSG00000169129	protein-coding
DYRK2	dual specificity tyrosine phosphorylation regulated kinase 2	ENSG00000127334	protein-coding
PITPNM3	PITPNM family member 3	ENSG00000091622	protein-coding
AXIN2	axin 2	ENSG00000168646	protein-coding
AXIN1	axin 1	ENSG00000103126	protein-coding
NCOA3	nuclear receptor coactivator 3	ENSG00000124151	protein-coding
ACTN4	actinin alpha 4	ENSG00000130402	protein-coding
ESRP2	epithelial splicing regulatory protein 2	ENSG00000103067	protein-coding
PEAK1	pseudopodium enriched atypical kinase 1	ENSG00000173517	protein-coding
CA9	carbonic anhydrase 9	ENSG00000107159	protein-coding
YWHAZ	tyrosine 3-monooxygenase/tryptophan 5-monooxygenase activation protein zeta	ENSG00000164924	protein-coding
KDM6A	lysine demethylase 6A	ENSG00000147050	protein-coding
TUFT1	tuftelin 1	ENSG00000143367	protein-coding
TPBG	trophoblast glycoprotein	ENSG00000146242	protein-coding
TP53BP2	tumor protein p53 binding protein 2	ENSG00000143514	protein-coding
TLE1	transducin like enhancer of split 1	ENSG00000196781	protein-coding
TIMP1	TIMP metallopeptidase inhibitor 1	ENSG00000102265	protein-coding
TIAM1	T-cell lymphoma invasion and metastasis 1	ENSG00000156299	protein-coding
TGFB1I1	transforming growth factor beta 1 induced transcript 1	ENSG00000140682	protein-coding
TEAD1	TEA domain transcription factor 1	ENSG00000187079	protein-coding
TCF21	transcription factor 21	ENSG00000118526	protein-coding
MAP3K7	mitogen-activated protein kinase kinase kinase 7	ENSG00000135341	protein-coding
STAT5B	signal transducer and activator of transcription 5B	ENSG00000173757	protein-coding
STAT5A	signal transducer and activator of transcription 5A	ENSG00000126561	protein-coding
STAT1	signal transducer and activator of transcription 1	ENSG00000115415	protein-coding
BRAF	B-Raf proto-oncogene, serine/threonine kinase	ENSG00000157764	protein-coding
SRI	sorcin	ENSG00000075142	protein-coding
SPOCK1	SPARC/osteonectin, cwcv and kazal like domains proteoglycan 1	ENSG00000152377	protein-coding
SOX5	SRY-box 5	ENSG00000134532	protein-coding
BMP6	bone morphogenetic protein 6	ENSG00000153162	protein-coding
SKP2	S-phase kinase associated protein 2	ENSG00000145604	protein-coding
SIM2	single-minded family bHLH transcription factor 2	ENSG00000159263	protein-coding
SDC2	syndecan 2	ENSG00000169439	protein-coding
CCL19	C-C motif chemokine ligand 19	ENSG00000172724	protein-coding
CEACAM1	carcinoembryonic antigen related cell adhesion molecule 1	ENSG00000079385	protein-coding
RPS6KB1	ribosomal protein S6 kinase B1	ENSG00000108443	protein-coding
ALX4	ALX homeobox 4	ENSG00000052850	protein-coding
RNH1	ribonuclease/angiogenin inhibitor 1	ENSG00000023191	protein-coding
CCND1	cyclin D1	ENSG00000110092	protein-coding
KDM5A	lysine demethylase 5A	ENSG00000073614	protein-coding
ACTA2	actin, alpha 2, smooth muscle, aorta	ENSG00000107796	protein-coding
RAF1	Raf-1 proto-oncogene, serine/threonine kinase	ENSG00000132155	protein-coding
PTX3	pentraxin 3	ENSG00000163661	protein-coding
CIP2A	cell proliferation regulating inhibitor of protein phosphatase 2A	ENSG00000163507	protein-coding
MTA3	metastasis associated 1 family member 3	ENSG00000057935	protein-coding
PTHLH	parathyroid hormone like hormone	ENSG00000087494	protein-coding
PBXIP1	PBX homeobox interacting protein 1	OTTHUMG00000037369	protein-coding
PAK5	p21 (RAC1) activated kinase 5	ENSG00000101349	protein-coding
CTNNBIP1	catenin beta interacting protein 1	ENSG00000178585	protein-coding
KLK6	kallikrein related peptidase 6	ENSG00000167755	protein-coding
PRSS8	protease, serine 8	ENSG00000052344	protein-coding
PROP1	PROP paired-like homeobox 1	ENSG00000175325	protein-coding
MAP2K1	mitogen-activated protein kinase kinase 1	ENSG00000169032	protein-coding
ERBIN	erbb2 interacting protein	ENSG00000112851	protein-coding
BTBD7	BTB domain containing 7	ENSG00000011114	protein-coding
PRKAA1	protein kinase AMP-activated catalytic subunit alpha 1	ENSG00000132356	protein-coding
TRIM62	tripartite motif containing 62	ENSG00000116525	protein-coding
RNF111	ring finger protein 111	ENSG00000157450	protein-coding
IL17RD	interleukin 17 receptor D	ENSG00000144730	protein-coding
PLAUR	plasminogen activator, urokinase receptor	ENSG00000011422	protein-coding
PKD1	polycystin 1, transient receptor potential channel interacting	ENSG00000008710	protein-coding
CDK14	cyclin dependent kinase 14	ENSG00000058091	protein-coding
PFN2	profilin 2	ENSG00000070087	protein-coding
SUFU	SUFU negative regulator of hedgehog signaling	ENSG00000107882	protein-coding
IL23A	interleukin 23 subunit alpha	ENSG00000110944	protein-coding
MAGEC2	MAGE family member C2	ENSG00000046774	protein-coding
HOOK1	hook microtubule tethering protein 1	ENSG00000134709	protein-coding
PDCD1	programmed cell death 1	ENSG00000188389	protein-coding
CRIM1	cysteine rich transmembrane BMP regulator 1	ENSG00000150938	protein-coding
EGFL7	EGF like domain multiple 7	ENSG00000172889	protein-coding
PCBP1	poly(rC) binding protein 1	ENSG00000169564	protein-coding
F11R	F11 receptor	ENSG00000158769	protein-coding
SERPINE1	serpin family E member 1	ENSG00000106366	protein-coding
FURIN	furin, paired basic amino acid cleaving enzyme	ENSG00000140564	protein-coding
PEBP1	phosphatidylethanolamine binding protein 1	ENSG00000089220	protein-coding
P2RY2	purinergic receptor P2Y2	ENSG00000175591	protein-coding
NFKBIA	NFKB inhibitor alpha	ENSG00000100906	protein-coding
NF1	neurofibromin 1	ENSG00000196712	protein-coding
NCL	nucleolin	ENSG00000115053	protein-coding
CEACAM6	carcinoembryonic antigen related cell adhesion molecule 6	ENSG00000086548	protein-coding
MMP3	matrix metallopeptidase 3	ENSG00000149968	protein-coding
MMP1	matrix metallopeptidase 1	ENSG00000196611	protein-coding
ASCL1	achaete-scute family bHLH transcription factor 1	ENSG00000139352	protein-coding
MGAT3	mannosyl (beta-1,4-)-glycoprotein beta-1,4-N-acetylglucosaminyltransferase	ENSG00000128268	protein-coding
MDK	midkine (neurite growth-promoting factor 2)	ENSG00000110492	protein-coding
MCL1	MCL1, BCL2 family apoptosis regulator	ENSG00000143384	protein-coding
LMNA	lamin A/C	ENSG00000160789	protein-coding
LGALS3	galectin 3	ENSG00000131981	protein-coding
LASP1	LIM and SH3 protein 1	ENSG00000002834	protein-coding
LAMA5	laminin subunit alpha 5	ENSG00000130702	protein-coding
KIT	KIT proto-oncogene receptor tyrosine kinase	ENSG00000157404	protein-coding
CD82	CD82 molecule	ENSG00000085117	protein-coding
JARID2	jumonji and AT-rich interaction domain containing 2	ENSG00000008083	protein-coding
ITGB4	integrin subunit beta 4	ENSG00000132470	protein-coding
ITGA3	integrin subunit alpha 3	ENSG00000005884	protein-coding
ITGA2	integrin subunit alpha 2	ENSG00000164171	protein-coding
AQP5	aquaporin 5	ENSG00000161798	protein-coding
AQP3	aquaporin 3 (Gill blood group)	ENSG00000165272	protein-coding
IL11	interleukin 11	ENSG00000095752	protein-coding
CXCR2	C-X-C motif chemokine receptor 2	ENSG00000180871	protein-coding
MACC1	MACC1, MET transcriptional regulator	ENSG00000183742	protein-coding
TNC	tenascin C	ENSG00000041982	protein-coding
HES1	hes family bHLH transcription factor 1	ENSG00000114315	protein-coding
PRMT1	protein arginine methyltransferase 1	ENSG00000126457	protein-coding
HRAS	HRas proto-oncogene, GTPase	ENSG00000174775	protein-coding
HOXB9	homeobox B9	ENSG00000170689	protein-coding
HOXA10	homeobox A10	ENSG00000253293	protein-coding
HMGB3	high mobility group box 3	ENSG00000029993	protein-coding
HIC1	HIC ZBTB transcriptional repressor 1	ENSG00000177374	protein-coding
HDAC2	histone deacetylase 2	ENSG00000196591	protein-coding
H2AFX	H2A histone family member X	ENSG00000188486	protein-coding
GSN	gelsolin	ENSG00000148180	protein-coding
UHRF1	ubiquitin like with PHD and ring finger domains 1	ENSG00000276043	protein-coding
HIPK2	homeodomain interacting protein kinase 2	ENSG00000064393	protein-coding
GRN	granulin precursor	ENSG00000030582	protein-coding
GPR32	G protein-coupled receptor 32	ENSG00000142511	protein-coding
ANG	angiogenin	ENSG00000214274	protein-coding
GLI2	GLI family zinc finger 2	ENSG00000074047	protein-coding
GJB1	gap junction protein beta 1	ENSG00000169562	protein-coding
NOX1	NADPH oxidase 1	ENSG00000007952	protein-coding
LRIG1	leucine rich repeats and immunoglobulin like domains 1	ENSG00000144749	protein-coding
SLC39A6	solute carrier family 39 member 6	ENSG00000141424	protein-coding
FZD2	frizzled class receptor 2	ENSG00000180340	protein-coding
FUT4	fucosyltransferase 4	ENSG00000196371	protein-coding
BRD4	bromodomain containing 4	ENSG00000141867	protein-coding
SIRT3	sirtuin 3	ENSG00000142082	protein-coding
DICER1	dicer 1, ribonuclease III	ENSG00000100697	protein-coding
SATB2	SATB homeobox 2	ENSG00000119042	protein-coding
BOP1	block of proliferation 1	ENSG00000261236	protein-coding
EPB41L3	erythrocyte membrane protein band 4.1 like 3	ENSG00000082397	protein-coding
KDM4B	lysine demethylase 4B	ENSG00000127663	protein-coding
FGF9	fibroblast growth factor 9	ENSG00000102678	protein-coding
FGF1	fibroblast growth factor 1	ENSG00000113578	protein-coding
ETV4	ETS variant 4	ENSG00000175832	protein-coding
ESRRA	estrogen related receptor alpha	ENSG00000173153	protein-coding
ESR2	estrogen receptor 2	ENSG00000140009	protein-coding
ERG	ERG, ETS transcription factor	ENSG00000157554	protein-coding
EPS8	epidermal growth factor receptor pathway substrate 8	ENSG00000151491	protein-coding
EPO	erythropoietin	ENSG00000130427	protein-coding
EPHB2	EPH receptor B2	ENSG00000133216	protein-coding
GKN2	gastrokine 2	OTTHUMG00000152655	protein-coding
TET3	tet methylcytosine dioxygenase 3	ENSG00000187605	protein-coding								Vega:OTTHUMG00000191686
AHR	aryl hydrocarbon receptor	ENSG00000106546	protein-coding
E2F1	E2F transcription factor 1	ENSG00000101412	protein-coding
HBEGF	heparin binding EGF like growth factor	ENSG00000113070	protein-coding
DLX4	distal-less homeobox 4	ENSG00000108813	protein-coding
DAB2IP	DAB2 interacting protein	ENSG00000136848	protein-coding
PAQR3	progestin and adipoQ receptor family member 3	ENSG00000163291	protein-coding
CTSZ	cathepsin Z	ENSG00000101160	protein-coding
GLIPR2	GLI pathogenesis related 2	ENSG00000122694	protein-coding
SLC30A7	solute carrier family 30 member 7	ENSG00000162695	protein-coding
RBFOX3	RNA binding protein, fox-1 homolog 3	ENSG00000167281	protein-coding
CSNK2B	casein kinase 2 beta	ENSG00000204435	protein-coding
CRYAB	crystallin alpha B	ENSG00000109846	protein-coding
CRK	CRK proto-oncogene, adaptor protein	ENSG00000167193	protein-coding
CREB1	cAMP responsive element binding protein 1	ENSG00000118260	protein-coding
CLDN7	claudin 7	ENSG00000181885	protein-coding
CLDN4	claudin 4	ENSG00000189143	protein-coding
CLU	clusterin	ENSG00000120885	protein-coding
UHRF2	ubiquitin like with PHD and ring finger domains 2	ENSG00000147854	protein-coding
EHMT2	euchromatic histone lysine methyltransferase 2	ENSG00000204371	protein-coding
PROKR1	prokineticin receptor 1	ENSG00000169618	protein-coding
WASF3	WAS protein family member 3	ENSG00000132970	protein-coding
CFTR	cystic fibrosis transmembrane conductance regulator	ENSG00000001626	protein-coding
KHDRBS1	KH RNA binding domain containing, signal transduction associated 1	ENSG00000121774	protein-coding
TRIM16	tripartite motif containing 16	ENSG00000221926	protein-coding
CEBPB	CCAAT/enhancer binding protein beta	ENSG00000172216	protein-coding
CEBPA	CCAAT/enhancer binding protein alpha	ENSG00000245848	protein-coding
HOXB13	homeobox B13	ENSG00000159184	protein-coding
TACC3	transforming acidic coiled-coil containing protein 3	ENSG00000013810	protein-coding
CDX2	caudal type homeobox 2	ENSG00000165556	protein-coding
FAM3C	family with sequence similarity 3 member C	ENSG00000196937	protein-coding
CDKN2A	cyclin dependent kinase inhibitor 2A	ENSG00000147889	protein-coding
CDK5	cyclin dependent kinase 5	ENSG00000164885	protein-coding
FGF19	fibroblast growth factor 19	ENSG00000162344	protein-coding
RBM8A	RNA binding motif protein 8A	ENSG00000265241	protein-coding
MRC2	mannose receptor C type 2	ENSG00000011028	protein-coding
GAB2	GRB2 associated binding protein 2	ENSG00000033327	protein-coding
CD151	CD151 molecule (Raph blood group)	ENSG00000177697	protein-coding
HDAC9	histone deacetylase 9	ENSG00000048052	protein-coding
SEMA3E	semaphorin 3E	ENSG00000170381	protein-coding
VGLL4	vestigial like family member 4	OTTHUMG00000129739	protein-coding
CD63	CD63 molecule	ENSG00000135404	protein-coding
MICAL2	microtubule associated monooxygenase, calponin and LIM domain containing 2	ENSG00000133816	protein-coding
ISG15	ISG15 ubiquitin-like modifier	ENSG00000187608	protein-coding
PITPNM1	phosphatidylinositol transfer protein membrane associated 1	ENSG00000110697	protein-coding
CXCL14	C-X-C motif chemokine ligand 14	ENSG00000145824	protein-coding
ONECUT2	one cut homeobox 2	ENSG00000119547	protein-coding
ROCK2	Rho associated coiled-coil containing protein kinase 2	ENSG00000134318	protein-coding
RASAL2	RAS protein activator like 2	ENSG00000075391	protein-coding
EIF2AK3	eukaryotic translation initiation factor 2 alpha kinase 3	ENSG00000172071	protein-coding
MAP4K4	mitogen-activated protein kinase kinase kinase kinase 4	ENSG00000071054	protein-coding
QKI	QKI, KH domain containing RNA binding	ENSG00000112531	protein-coding
HAND1	heart and neural crest derivatives expressed 1	ENSG00000113196	protein-coding
CYP7B1	cytochrome P450 family 7 subfamily B member 1	ENSG00000172817	protein-coding
MUC16	mucin 16, cell surface associated	ENSG00000181143	protein-coding
FOXP2	forkhead box P2	ENSG00000128573	protein-coding
ZFYVE9	zinc finger FYVE-type containing 9	ENSG00000157077	protein-coding
SLC9A3R1	SLC9A3 regulator 1	ENSG00000109062	protein-coding
KL	klotho	ENSG00000133116	protein-coding
LHX2	LIM homeobox 2	ENSG00000106689	protein-coding
IGSF8	immunoglobulin superfamily member 8	ENSG00000162729	protein-coding
NREP	neuronal regeneration related protein	ENSG00000134986	protein-coding
CD14	CD14 molecule	ENSG00000170458	protein-coding
NOG	noggin	ENSG00000183691	protein-coding
LRRFIP1	LRR binding FLII interacting protein 1	ENSG00000124831	protein-coding
MARVELD3	MARVEL domain containing 3	ENSG00000140832	protein-coding
ARHGEF2	Rho/Rac guanine nucleotide exchange factor 2	ENSG00000116584	protein-coding
SMC3	structural maintenance of chromosomes 3	ENSG00000108055	protein-coding
LATS1	large tumor suppressor kinase 1	ENSG00000131023	protein-coding
NMI	N-myc and STAT interactor	ENSG00000123609	protein-coding
PSTPIP1	proline-serine-threonine phosphatase interacting protein 1	ENSG00000140368	protein-coding
SOCS3	suppressor of cytokine signaling 3	ENSG00000184557	protein-coding
HS6ST2	heparan sulfate 6-O-sulfotransferase 2	ENSG00000171004	protein-coding
CCNG2	cyclin G2	ENSG00000138764	protein-coding
CDKL2	cyclin dependent kinase like 2	ENSG00000138769	protein-coding
BTRC	beta-transducin repeat containing E3 ubiquitin protein ligase	ENSG00000166167	protein-coding
CCND2	cyclin D2	ENSG00000118971	protein-coding
TIMELESS	timeless circadian clock	ENSG00000111602	protein-coding
NR1I2	nuclear receptor subfamily 1 group I member 2	ENSG00000144852	protein-coding
KAT2B	lysine acetyltransferase 2B	ENSG00000114166	protein-coding
INPP4B	inositol polyphosphate-4-phosphatase type II B	ENSG00000109452	protein-coding
SCEL	sciellin	ENSG00000136155	protein-coding
TNFRSF11A	TNF receptor superfamily member 11a	ENSG00000141655	protein-coding
TNFSF10	TNF superfamily member 10	ENSG00000121858	protein-coding
TNFSF12	TNF superfamily member 12	ENSG00000239697	protein-coding
CBR1	carbonyl reductase 1	ENSG00000159228	protein-coding
EED	embryonic ectoderm development	ENSG00000074266	protein-coding
ABCC3	ATP binding cassette subfamily C member 3	ENSG00000108846	protein-coding
CBLB	Cbl proto-oncogene B	ENSG00000114423	protein-coding
EIF3I	eukaryotic translation initiation factor 3 subunit I	ENSG00000084623	protein-coding
IRS2	insulin receptor substrate 2	ENSG00000185950	protein-coding
SCIN	scinderin	ENSG00000006747	protein-coding
IKBKG	inhibitor of nuclear factor kappa B kinase subunit gamma	ENSG00000269335	protein-coding								Vega:OTTHUMG00000186753
PIK3R3	phosphoinositide-3-kinase regulatory subunit 3	ENSG00000117461	protein-coding
AJUBA	ajuba LIM protein	ENSG00000129474	protein-coding
PPM1D	protein phosphatase, Mg2+/Mn2+ dependent 1D	ENSG00000170836	protein-coding
GEMIN2	gem nuclear organelle associated protein 2	ENSG00000092208	protein-coding
USMG5	up-regulated during skeletal muscle growth 5 homolog (mouse)	ENSG00000173915	protein-coding
SEMA7A	semaphorin 7A (John Milton Hagen blood group)	ENSG00000138623	protein-coding
LOXL3	lysyl oxidase like 3	ENSG00000115318	protein-coding
HINT2	histidine triad nucleotide binding protein 2	ENSG00000137133	protein-coding
SPZ1	spermatogenic leucine zipper 1	OTTHUMG00000162514	protein-coding
TEAD2	TEA domain transcription factor 2	ENSG00000074219	protein-coding
FOXN1	forkhead box N1	ENSG00000109101	protein-coding
CUL3	cullin 3	ENSG00000036257	protein-coding
KAT8	lysine acetyltransferase 8	ENSG00000103510	protein-coding
SPOP	speckle type BTB/POZ protein	ENSG00000121067	protein-coding
MARVELD1	MARVEL domain containing 1	ENSG00000155254	protein-coding
ITCH	itchy E3 ubiquitin protein ligase	ENSG00000078747	protein-coding
YPEL3	yippee like 3	ENSG00000090238	protein-coding
CAPZA1	capping actin protein of muscle Z-line alpha subunit 1	ENSG00000116489	protein-coding
CAPNS1	calpain small subunit 1	ENSG00000126247	protein-coding
SMC1A	structural maintenance of chromosomes 1A	ENSG00000072501	protein-coding
USP9X	ubiquitin specific peptidase 9, X-linked	ENSG00000124486	protein-coding
VANGL1	VANGL planar cell polarity protein 1	ENSG00000173218	protein-coding
TRIM11	tripartite motif containing 11	ENSG00000154370	protein-coding
WNT5B	Wnt family member 5B	ENSG00000111186	protein-coding
IFT88	intraflagellar transport 88	ENSG00000032742	protein-coding
SETD7	SET domain containing lysine methyltransferase 7	ENSG00000145391	protein-coding
PTP4A2	protein tyrosine phosphatase type IVA, member 2	ENSG00000184007	protein-coding
MED28	mediator complex subunit 28	ENSG00000118579	protein-coding
ELL3	elongation factor for RNA polymerase II 3	ENSG00000128886	protein-coding
NUBPL	nucleotide binding protein like	ENSG00000151413	protein-coding
FBXO11	F-box protein 11	ENSG00000138081	protein-coding
MICALL2	MICAL like 2	OTTHUMG00000119021	protein-coding
LIN28A	lin-28 homolog A	ENSG00000131914	protein-coding
TRPM8	transient receptor potential cation channel subfamily M member 8	ENSG00000144481	protein-coding
DDR1	discoidin domain receptor tyrosine kinase 1	ENSG00000204580	protein-coding
ZYX	zyxin	ENSG00000159840	protein-coding
ZNF217	zinc finger protein 217	ENSG00000171940	protein-coding
PCGF2	polycomb group ring finger 2	ENSG00000277258	protein-coding
ZNF143	zinc finger protein 143	ENSG00000166478	protein-coding
MZF1	myeloid zinc finger 1	ENSG00000099326	protein-coding
ZFP36	ZFP36 ring finger protein	ENSG00000128016	protein-coding
WNT11	Wnt family member 11	ENSG00000085741	protein-coding
WNT6	Wnt family member 6	ENSG00000115596	protein-coding
VTN	vitronectin	ENSG00000109072	protein-coding
VSNL1	visinin like 1	ENSG00000163032	protein-coding
VHL	von Hippel-Lindau tumor suppressor	ENSG00000134086	protein-coding
VCP	valosin containing protein	ENSG00000165280	protein-coding
UCP2	uncoupling protein 2	ENSG00000175567	protein-coding
UCHL3	ubiquitin C-terminal hydrolase L3	ENSG00000118939	protein-coding
TYRO3	TYRO3 protein tyrosine kinase	ENSG00000092445	protein-coding
TYMS	thymidylate synthetase	ENSG00000176890	protein-coding
TXN	thioredoxin	ENSG00000136810	protein-coding
TUFM	Tu translation elongation factor, mitochondrial	ENSG00000178952	protein-coding
C5AR1	complement C5a receptor 1	ENSG00000197405	protein-coding
PHLDA2	pleckstrin homology like domain family A member 2	ENSG00000181649	protein-coding
TSC2	TSC complex subunit 2	ENSG00000103197	protein-coding
TSC1	TSC complex subunit 1	ENSG00000165699	protein-coding
TRPC5	transient receptor potential cation channel subfamily C member 5	ENSG00000072315	protein-coding
ACTG2	actin, gamma 2, smooth muscle, enteric	ENSG00000163017	protein-coding
TP53BP1	tumor protein p53 binding protein 1	ENSG00000067369	protein-coding
TNXB	tenascin XB	ENSG00000168477	protein-coding
TNS1	tensin 1	ENSG00000079308	protein-coding
TLN1	talin 1	ENSG00000137076	protein-coding
TLE4	transducin like enhancer of split 4	ENSG00000106829	protein-coding
TJP1	tight junction protein 1	ENSG00000104067	protein-coding
TIMP3	TIMP metallopeptidase inhibitor 3	ENSG00000100234	protein-coding
NR2F2	nuclear receptor subfamily 2 group F member 2	ENSG00000185551	protein-coding
TFCP2	transcription factor CP2	ENSG00000135457	protein-coding
TDGF1	teratocarcinoma-derived growth factor 1	ENSG00000241186	protein-coding
TCF7	transcription factor 7	ENSG00000081059	protein-coding
TBX3	T-box 3	ENSG00000135111	protein-coding
TBX2	T-box 2	ENSG00000121068	protein-coding
TAZ	tafazzin	ENSG00000102125	protein-coding
KLF5	Kruppel like factor 5	ENSG00000102554	protein-coding
ST14	suppression of tumorigenicity 14	ENSG00000149418	protein-coding
SREBF1	sterol regulatory element binding transcription factor 1	ENSG00000072310	protein-coding
SOX3	SRY-box 3	ENSG00000134595	protein-coding
SON	SON DNA binding protein	ENSG00000159140	protein-coding
SOD2	superoxide dismutase 2	ENSG00000112096	protein-coding
STK33	serine/threonine kinase 33	ENSG00000130413	protein-coding
SLIT3	slit guidance ligand 3	ENSG00000184347	protein-coding
SLC2A1	solute carrier family 2 member 1	ENSG00000117394	protein-coding
SKP1	S-phase kinase associated protein 1	ENSG00000113558	protein-coding
SKI	SKI proto-oncogene	ENSG00000157933	protein-coding
ST8SIA1	ST8 alpha-N-acetyl-neuraminide alpha-2,8-sialyltransferase 1	ENSG00000111728	protein-coding
ST6GAL1	ST6 beta-galactoside alpha-2,6-sialyltransferase 1	ENSG00000073849	protein-coding
SIAH2	siah E3 ubiquitin protein ligase 2	ENSG00000181788	protein-coding
SIAH1	siah E3 ubiquitin protein ligase 1	ENSG00000196470	protein-coding
SHC1	SHC adaptor protein 1	ENSG00000160691	protein-coding
CPEB1	cytoplasmic polyadenylation element binding protein 1	ENSG00000214575	protein-coding
AKTIP	AKT interacting protein	ENSG00000166971	protein-coding
SFTPC	surfactant protein C	ENSG00000168484	protein-coding
SOX17	SRY-box 17	ENSG00000164736	protein-coding
SEMA4A	semaphorin 4A	ENSG00000196189	protein-coding
ELSPBP1	epididymal sperm binding protein 1	ENSG00000169393	protein-coding
GOLPH3	golgi phosphoprotein 3	ENSG00000113384	protein-coding
CX3CL1	C-X3-C motif chemokine ligand 1	ENSG00000006210	protein-coding
CCL25	C-C motif chemokine ligand 25	ENSG00000131142	protein-coding
CCL22	C-C motif chemokine ligand 22	ENSG00000102962	protein-coding
CCL3	C-C motif chemokine ligand 3	ENSG00000277632	protein-coding
SERPINB4	serpin family B member 4	ENSG00000206073	protein-coding
ATXN1	ataxin 1	ENSG00000124788	protein-coding
SALL1	spalt like transcription factor 1	ENSG00000103449	protein-coding
S100P	S100 calcium binding protein P	ENSG00000163993	protein-coding
S100A9	S100 calcium binding protein A9	ENSG00000163220	protein-coding
S100A8	S100 calcium binding protein A8	ENSG00000143546	protein-coding
S100A6	S100 calcium binding protein A6	ENSG00000197956	protein-coding
S100A2	S100 calcium binding protein A2	ENSG00000196754	protein-coding
ROS1	ROS proto-oncogene 1, receptor tyrosine kinase	ENSG00000047936	protein-coding
RORC	RAR related orphan receptor C	ENSG00000143365	protein-coding
EXOC4	exocyst complex component 4	ENSG00000131558	protein-coding
BCL6	B-cell CLL/lymphoma 6	ENSG00000113916	protein-coding
RGS3	regulator of G protein signaling 3	ENSG00000138835	protein-coding
RDX	radixin	ENSG00000137710	protein-coding
RBP2	retinol binding protein 2	ENSG00000114113	protein-coding
SENP2	SUMO1/sentrin/SMT3 specific peptidase 2	ENSG00000163904	protein-coding
NTN4	netrin 4	ENSG00000074527	protein-coding
RASA1	RAS p21 protein activator 1	ENSG00000145715	protein-coding
PRUNE1	prune exopolyphosphatase 1	ENSG00000143363	protein-coding
CXCL16	C-X-C motif chemokine ligand 16	ENSG00000161921	protein-coding
PTPRZ1	protein tyrosine phosphatase, receptor type Z1	ENSG00000106278	protein-coding
NKX3-2	NK3 homeobox 2	ENSG00000109705	protein-coding
PTPN14	protein tyrosine phosphatase, non-receptor type 14	ENSG00000152104	protein-coding
PTPN6	protein tyrosine phosphatase, non-receptor type 6	ENSG00000111679	protein-coding
SCUBE2	signal peptide, CUB domain and EGF like domain containing 2	ENSG00000175356	protein-coding
EPB41L5	erythrocyte membrane protein band 4.1 like 5	ENSG00000115109	protein-coding
PTN	pleiotrophin	ENSG00000105894	protein-coding
STIM2	stromal interaction molecule 2	ENSG00000109689	protein-coding
MTUS1	microtubule associated scaffold protein 1	ENSG00000129422	protein-coding
MKL2	MKL1/myocardin like 2	ENSG00000186260	protein-coding
RAB22A	RAB22A, member RAS oncogene family	ENSG00000124209	protein-coding
CAMK1D	calcium/calmodulin dependent protein kinase ID	ENSG00000183049	protein-coding
TBX20	T-box 20	ENSG00000164532	protein-coding
POGLUT1	protein O-glucosyltransferase 1	ENSG00000163389	protein-coding
PROX1	prospero homeobox 1	ENSG00000117707	protein-coding
AJAP1	adherens junctions associated protein 1	ENSG00000196581	protein-coding
PRKCQ	protein kinase C theta	ENSG00000065675	protein-coding
HDAC8	histone deacetylase 8	ENSG00000147099	protein-coding
PAG1	phosphoprotein membrane anchor with glycosphingolipid microdomains 1	ENSG00000076641	protein-coding
KDM3A	lysine demethylase 3A	ENSG00000115548	protein-coding
FOXJ2	forkhead box J2	OTTHUMG00000168526	protein-coding
PRKCE	protein kinase C epsilon	ENSG00000171132	protein-coding
PRKAA2	protein kinase AMP-activated catalytic subunit alpha 2	ENSG00000162409	protein-coding
FERMT1	fermitin family member 1	ENSG00000101311	protein-coding
LGR4	leucine rich repeat containing G protein-coupled receptor 4	ENSG00000205213	protein-coding
BRF2	BRF2, RNA polymerase III transcription initiation factor subunit	ENSG00000104221	protein-coding
IMP3	IMP3, U3 small nucleolar ribonucleoprotein	ENSG00000177971	protein-coding
PTPA	protein phosphatase 2 phosphatase activator	ENSG00000119383	protein-coding
PPP1R8	protein phosphatase 1 regulatory subunit 8	ENSG00000117751	protein-coding
GIPC2	GIPC PDZ domain containing family member 2	OTTHUMG00000041145	protein-coding
POMC	proopiomelanocortin	ENSG00000115138	protein-coding
ERRFI1	ERBB receptor feedback inhibitor 1	ENSG00000116285	protein-coding
MBD3	methyl-CpG binding domain protein 3	ENSG00000071655	protein-coding
PLS3	plastin 3	ENSG00000102024	protein-coding
PLAGL2	PLAG1 like zinc finger 2	ENSG00000126003	protein-coding
PLA2G4A	phospholipase A2 group IVA	ENSG00000116711	protein-coding
PIK3R1	phosphoinositide-3-kinase regulatory subunit 1	ENSG00000145675	protein-coding
SERPINI1	serpin family I member 1	ENSG00000163536	protein-coding
ABCB1	ATP binding cassette subfamily B member 1	ENSG00000085563	protein-coding
STK26	serine/threonine kinase 26	ENSG00000134602	protein-coding
WWOX	WW domain containing oxidoreductase	ENSG00000186153	protein-coding
UIMC1	ubiquitin interaction motif containing 1	ENSG00000087206	protein-coding
CYB5R1	cytochrome b5 reductase 1	ENSG00000159348	protein-coding
PDGFRB	platelet derived growth factor receptor beta	ENSG00000113721	protein-coding
ACKR4	atypical chemokine receptor 4	ENSG00000129048	protein-coding
PDGFB	platelet derived growth factor subunit B	ENSG00000100311	protein-coding
LIMA1	LIM domain and actin binding 1	ENSG00000050405	protein-coding
PRRX2	paired related homeobox 2	ENSG00000167157	protein-coding
PDE4A	phosphodiesterase 4A	ENSG00000065989	protein-coding
UBR5	ubiquitin protein ligase E3 component n-recognin 5	ENSG00000104517	protein-coding
PLAC8	placenta specific 8	ENSG00000145287	protein-coding
TFDP3	transcription factor Dp family member 3	ENSG00000183434	protein-coding
PCSK1	proprotein convertase subtilisin/kexin type 1	ENSG00000175426	protein-coding
ING4	inhibitor of growth family member 4	ENSG00000111653	protein-coding
ANGPTL4	angiopoietin like 4	ENSG00000167772	protein-coding
PCMT1	protein-L-isoaspartate (D-aspartate) O-methyltransferase	ENSG00000120265	protein-coding
GMNN	geminin, DNA replication inhibitor	ENSG00000112312	protein-coding
PCDH9	protocadherin 9	ENSG00000184226	protein-coding
PBX3	PBX homeobox 3	ENSG00000167081	protein-coding
PARD6A	par-6 family cell polarity regulator alpha	ENSG00000102981	protein-coding
NEUROG3	neurogenin 3	ENSG00000122859	protein-coding
IL22	interleukin 22	ENSG00000127318	protein-coding
PRDX1	peroxiredoxin 1	ENSG00000117450	protein-coding
OPRM1	opioid receptor mu 1	ENSG00000112038	protein-coding
NUCB2	nucleobindin 2	ENSG00000070081	protein-coding
ROR1	receptor tyrosine kinase like orphan receptor 1	ENSG00000185483	protein-coding
NTRK3	neurotrophic receptor tyrosine kinase 3	ENSG00000140538	protein-coding
NPPA	natriuretic peptide A	ENSG00000175206	protein-coding
NOV	nephroblastoma overexpressed	ENSG00000136999	protein-coding
NOTCH4	notch 4	ENSG00000204301	protein-coding
NOTCH3	notch 3	ENSG00000074181	protein-coding
NME1	NME/NM23 nucleoside diphosphate kinase 1	ENSG00000239672	protein-coding
NKX6-1	NK6 homeobox 1	ENSG00000163623	protein-coding
NFIL3	nuclear factor, interleukin 3 regulated	ENSG00000165030	protein-coding
NFIC	nuclear factor I C	ENSG00000141905	protein-coding
MYL2	myosin light chain 2	ENSG00000111245	protein-coding
MYD88	myeloid differentiation primary response 88	ENSG00000172936	protein-coding
MYCN	MYCN proto-oncogene, bHLH transcription factor	ENSG00000134323	protein-coding
MYBL2	MYB proto-oncogene like 2	ENSG00000101057	protein-coding
MYB	MYB proto-oncogene, transcription factor	ENSG00000118513	protein-coding
TRIM37	tripartite motif containing 37	ENSG00000108395	protein-coding
MUC2	mucin 2, oligomeric mucus/gel-forming		protein-coding
MST1R	macrophage stimulating 1 receptor	ENSG00000164078	protein-coding
MSN	moesin	ENSG00000147065	protein-coding
MMP19	matrix metallopeptidase 19	ENSG00000123342	protein-coding
MMP13	matrix metallopeptidase 13	ENSG00000137745	protein-coding
MMP11	matrix metallopeptidase 11	ENSG00000099953	protein-coding
MMP8	matrix metallopeptidase 8	ENSG00000118113	protein-coding
MLLT3	MLLT3, super elongation complex subunit	ENSG00000171843	protein-coding
ASCL2	achaete-scute family bHLH transcription factor 2	ENSG00000183734	protein-coding
MITF	melanogenesis associated transcription factor	ENSG00000187098	protein-coding
CXCL9	C-X-C motif chemokine ligand 9	ENSG00000138755	protein-coding
MEF2D	myocyte enhancer factor 2D	ENSG00000116604	protein-coding
MDM4	MDM4, p53 regulator	ENSG00000198625	protein-coding
ART1	ADP-ribosyltransferase 1	ENSG00000129744	protein-coding
SMAD9	SMAD family member 9	ENSG00000120693	protein-coding
ARRB1	arrestin beta 1	ENSG00000137486	protein-coding
LYN	LYN proto-oncogene, Src family tyrosine kinase	ENSG00000254087	protein-coding
LTBP1	latent transforming growth factor beta binding protein 1	ENSG00000049323	protein-coding
LRP6	LDL receptor related protein 6	ENSG00000070018	protein-coding
LMNB1	lamin B1	ENSG00000113368	protein-coding
LIMS1	LIM zinc finger domain containing 1	ENSG00000169756	protein-coding
LIF	LIF, interleukin 6 family cytokine	ENSG00000128342	protein-coding
LGALS9	galectin 9	ENSG00000168961	protein-coding
LAMC2	laminin subunit gamma 2	ENSG00000058085	protein-coding
RHOG	ras homolog family member G	ENSG00000177105	protein-coding
KRT19	keratin 19	ENSG00000171345	protein-coding
RHOB	ras homolog family member B	ENSG00000143878	protein-coding
KMT5A	lysine methyltransferase 5A	ENSG00000183955	protein-coding
KRT18	keratin 18	ENSG00000111057	protein-coding
KRT17	keratin 17	ENSG00000128422	protein-coding
KRT8	keratin 8	ENSG00000170421	protein-coding
KRT7	keratin 7	ENSG00000135480	protein-coding
KIF5B	kinesin family member 5B	ENSG00000170759	protein-coding
KDR	kinase insert domain receptor	ENSG00000128052	protein-coding
KCNN4	potassium calcium-activated channel subfamily N member 4	ENSG00000104783	protein-coding
KCNH1	potassium voltage-gated channel subfamily H member 1	ENSG00000143473	protein-coding
JAK3	Janus kinase 3	ENSG00000105639	protein-coding
JAG2	jagged 2	ENSG00000184916	protein-coding
ITGB6	integrin subunit beta 6	ENSG00000115221	protein-coding								Vega:OTTHUMG00000171957
ITGB3	integrin subunit beta 3	ENSG00000259207	protein-coding
IRS1	insulin receptor substrate 1	ENSG00000169047	protein-coding
IRF6	interferon regulatory factor 6	ENSG00000117595	protein-coding
AQP9	aquaporin 9	ENSG00000103569	protein-coding
ITGA6	integrin subunit alpha 6	ENSG00000091409	protein-coding
FOXK2	forkhead box K2	ENSG00000141568	protein-coding
IL18	interleukin 18	ENSG00000150782	protein-coding
IL6R	interleukin 6 receptor	ENSG00000160712	protein-coding
IL4	interleukin 4	ENSG00000113520	protein-coding
FAS	Fas cell surface death receptor	ENSG00000026103	protein-coding
IGFBP3	insulin like growth factor binding protein 3	ENSG00000146674	protein-coding
MCRIP1	MAPK regulated corepressor interacting protein 1	ENSG00000225663	protein-coding
IRGM	immunity related GTPase M	ENSG00000237693	protein-coding
NANOS3	nanos C2HC-type zinc finger 3	ENSG00000187556	protein-coding
IDH2	isocitrate dehydrogenase (NADP(+)) 2, mitochondrial	ENSG00000182054	protein-coding
IDH1	isocitrate dehydrogenase (NADP(+)) 1, cytosolic	ENSG00000138413	protein-coding
ID2	inhibitor of DNA binding 2, HLH protein	ENSG00000115738	protein-coding
IRF8	interferon regulatory factor 8	ENSG00000140968	protein-coding
RAB43	RAB43, member RAS oncogene family	OTTHUMG00000137364	protein-coding
HTN1	histatin 1	ENSG00000126550	protein-coding
HSP90AA1	heat shock protein 90 alpha family class A member 1	ENSG00000080824	protein-coding								Vega:OTTHUMG00000166887
HSPB2	heat shock protein family B (small) member 2	ENSG00000170276	protein-coding
BIRC2	baculoviral IAP repeat containing 2	ENSG00000110330	protein-coding
HRG	histidine rich glycoprotein	ENSG00000113905	protein-coding
HPGD	hydroxyprostaglandin dehydrogenase 15-(NAD)	ENSG00000164120	protein-coding
HOXD9	homeobox D9	ENSG00000128709	protein-coding
APBB1	amyloid beta precursor protein binding family B member 1	ENSG00000166313	protein-coding
HOXA9	homeobox A9	ENSG00000078399	protein-coding
HNRNPAB	heterogeneous nuclear ribonucleoprotein A/B	ENSG00000197451	protein-coding
NR4A1	nuclear receptor subfamily 4 group A member 1	ENSG00000123358	protein-coding
HK2	hexokinase 2	ENSG00000159399	protein-coding
HIP1	huntingtin interacting protein 1	ENSG00000127946	protein-coding
EHD2	EH domain containing 2	ENSG00000024422	protein-coding
ANXA5	annexin A5	ENSG00000164111	protein-coding
H2AFZ	H2A histone family member Z	ENSG00000164032	protein-coding
ANXA1	annexin A1	ENSG00000135046	protein-coding
REPIN1	replication initiator 1	OTTHUMG00000158330	protein-coding
OLA1	Obg like ATPase 1	ENSG00000138430	protein-coding
CARD10	caspase recruitment domain family member 10	ENSG00000100065	protein-coding
GSK3A	glycogen synthase kinase 3 alpha	ENSG00000105723	protein-coding
BRD7	bromodomain containing 7	OTTHUMG00000133170	protein-coding
TBK1	TANK binding kinase 1	ENSG00000183735	protein-coding
FHOD1	formin homology 2 domain containing 1	ENSG00000135723	protein-coding
GRIN1	glutamate ionotropic receptor NMDA type subunit 1	ENSG00000176884	protein-coding
ANPEP	alanyl aminopeptidase, membrane	ENSG00000166825	protein-coding
LAMA1	laminin subunit alpha 1	ENSG00000101680	protein-coding
CAVIN1	caveolae associated protein 1	ENSG00000177469	protein-coding
GPI	glucose-6-phosphate isomerase	ENSG00000105220	protein-coding
GOLGA2	golgin A2	ENSG00000167110	protein-coding
GLRX	glutaredoxin	ENSG00000173221	protein-coding
GLS	glutaminase	ENSG00000115419	protein-coding
EML4	echinoderm microtubule associated protein like 4	ENSG00000143924	protein-coding
GLO1	glyoxalase I	ENSG00000124767	protein-coding
GLS2	glutaminase 2	ENSG00000135423	protein-coding
AGO2	argonaute 2, RISC catalytic component	ENSG00000123908	protein-coding
DKK3	dickkopf WNT signaling pathway inhibitor 3	ENSG00000050165	protein-coding
BBC3	BCL2 binding component 3	ENSG00000105327	protein-coding
LYPD3	LY6/PLAUR domain containing 3	ENSG00000124466	protein-coding
GJB2	gap junction protein beta 2	ENSG00000165474	protein-coding
AMHR2	anti-Mullerian hormone receptor type 2	ENSG00000135409	protein-coding
GH1	growth hormone 1	ENSG00000259384	protein-coding
GATA6	GATA binding protein 6	ENSG00000141448	protein-coding
GATA1	GATA binding protein 1	ENSG00000102145	protein-coding
GAPDH	glyceraldehyde-3-phosphate dehydrogenase	ENSG00000111640	protein-coding
SIN3A	SIN3 transcription regulator family member A	ENSG00000169375	protein-coding
LETMD1	LETM1 domain containing 1	OTTHUMG00000169538	protein-coding
BRMS1	breast cancer metastasis suppressor 1	ENSG00000174744	protein-coding
ARMC8	armadillo repeat containing 8	OTTHUMG00000159821	protein-coding
TXN2	thioredoxin 2	ENSG00000100348	protein-coding
SPDEF	SAM pointed domain containing ETS transcription factor	ENSG00000124664	protein-coding
FSCN2	fascin actin-bundling protein 2, retinal	ENSG00000186765	protein-coding
CBY1	chibby family member 1, beta catenin antagonist	ENSG00000100211	protein-coding
CERS6	ceramide synthase 6	ENSG00000172292	protein-coding
NR5A2	nuclear receptor subfamily 5 group A member 2	ENSG00000116833	protein-coding
FSHR	follicle stimulating hormone receptor	ENSG00000170820	protein-coding
IL27	interleukin 27	ENSG00000197272	protein-coding
ZMYND8	zinc finger MYND-type containing 8	ENSG00000101040	protein-coding
CCNDBP1	cyclin D1 binding protein 1	ENSG00000166946	protein-coding
PADI4	peptidyl arginine deiminase 4	ENSG00000159339	protein-coding
MMD	monocyte to macrophage differentiation associated	ENSG00000108960	protein-coding
SCRIB	scribbled planar cell polarity protein	ENSG00000180900	protein-coding
SUZ12	SUZ12 polycomb repressive complex 2 subunit	ENSG00000178691	protein-coding
NCSTN	nicastrin	ENSG00000162736	protein-coding
ARHGEF12	Rho guanine nucleotide exchange factor 12	ENSG00000196914	protein-coding
NEDD4L	neural precursor cell expressed, developmentally down-regulated 4-like, E3 ubiquitin protein ligase	ENSG00000049759	protein-coding
FMR1	fragile X mental retardation 1	ENSG00000102081	protein-coding
EXOC7	exocyst complex component 7	ENSG00000182473	protein-coding
FLT1	fms related tyrosine kinase 1	ENSG00000102755	protein-coding
FLNA	filamin A	ENSG00000196924	protein-coding
KDM6B	lysine demethylase 6B	ENSG00000132510	protein-coding
PLXND1	plexin D1	ENSG00000004399	protein-coding
PEG10	paternally expressed 10	ENSG00000242265	protein-coding
SNW1	SNW domain containing 1	ENSG00000100603	protein-coding
ALDOB	aldolase, fructose-bisphosphate B	ENSG00000136872	protein-coding
CEP164	centrosomal protein 164	ENSG00000110274	protein-coding
FKBP5	FK506 binding protein 5	ENSG00000096060	protein-coding
PHLDA1	pleckstrin homology like domain family A member 1	ENSG00000139289	protein-coding
XRN2	5'-3' exoribonuclease 2	ENSG00000088930	protein-coding
FHL2	four and a half LIM domains 2	ENSG00000115641	protein-coding
FHL1	four and a half LIM domains 1	ENSG00000022267	protein-coding
SCUBE3	signal peptide, CUB domain and EGF like domain containing 3	ENSG00000146197	protein-coding
FCN2	ficolin 2	ENSG00000160339	protein-coding
FBP1	fructose-bisphosphatase 1	ENSG00000165140	protein-coding
FASN	fatty acid synthase	ENSG00000169710	protein-coding
FBLN1	fibulin 1	ENSG00000077942	protein-coding
ALDH1A1	aldehyde dehydrogenase 1 family member A1	ENSG00000165092	protein-coding
F3	coagulation factor III, tissue factor	ENSG00000117525	protein-coding
F2RL2	coagulation factor II thrombin receptor like 2	ENSG00000164220	protein-coding
F2	coagulation factor II, thrombin	ENSG00000180210	protein-coding
ETV1	ETS variant 1	ENSG00000006468	protein-coding
ETS2	ETS proto-oncogene 2, transcription factor	ENSG00000157557	protein-coding
ETS1	ETS proto-oncogene 1, transcription factor	ENSG00000134954	protein-coding
ESRRB	estrogen related receptor beta	ENSG00000119715	protein-coding
ALAD	aminolevulinate dehydratase	ENSG00000148218	protein-coding
ERN1	endoplasmic reticulum to nucleus signaling 1	ENSG00000178607	protein-coding
ERF	ETS2 repressor factor	ENSG00000105722	protein-coding
EPHB3	EPH receptor B3	ENSG00000182580	protein-coding
EPHA8	EPH receptor A8	ENSG00000070886	protein-coding
EPHA4	EPH receptor A4	ENSG00000116106	protein-coding
EP300	E1A binding protein p300	ENSG00000100393	protein-coding
ENO1	enolase 1	ENSG00000074800	protein-coding
ENG	endoglin	ENSG00000106991	protein-coding
EMP3	epithelial membrane protein 3	ENSG00000142227	protein-coding
FBXO45	F-box protein 45	ENSG00000174013	protein-coding
RPL22L1	ribosomal protein L22 like 1	OTTHUMG00000158957	protein-coding
ELK3	ELK3, ETS transcription factor	ENSG00000111145	protein-coding
ELK1	ELK1, ETS transcription factor	ENSG00000126767	protein-coding
CYP4Z1	cytochrome P450 family 4 subfamily Z member 1	OTTHUMG00000008019	protein-coding
ELAVL1	ELAV like RNA binding protein 1	ENSG00000066044	protein-coding
EIF5A	eukaryotic translation initiation factor 5A	ENSG00000132507	protein-coding
EIF4G1	eukaryotic translation initiation factor 4 gamma 1	ENSG00000114867	protein-coding
EIF4E	eukaryotic translation initiation factor 4E	ENSG00000151247	protein-coding
EIF2S1	eukaryotic translation initiation factor 2 subunit alpha	ENSG00000134001	protein-coding
EFNB2	ephrin B2	ENSG00000125266	protein-coding
EEF1D	eukaryotic translation elongation factor 1 delta	ENSG00000104529	protein-coding
EDNRA	endothelin receptor type A	ENSG00000151617	protein-coding
ECT2	epithelial cell transforming 2	ENSG00000114346	protein-coding
DVL2	dishevelled segment polarity protein 2	ENSG00000004975	protein-coding
AGTR1	angiotensin II receptor type 1	ENSG00000144891	protein-coding
DNMT3B	DNA methyltransferase 3 beta	ENSG00000088305	protein-coding
DDX5	DEAD-box helicase 5	ENSG00000108654	protein-coding
DAPK1	death associated protein kinase 1	ENSG00000196730	protein-coding
CYP3A5	cytochrome P450 family 3 subfamily A member 5	ENSG00000106258	protein-coding
PEBP4	phosphatidylethanolamine binding protein 4	ENSG00000134020	protein-coding
ZNF746	zinc finger protein 746	ENSG00000181220	protein-coding
CYP1B1	cytochrome P450 family 1 subfamily B member 1	ENSG00000138061	protein-coding
CMTM8	CKLF like MARVEL transmembrane domain containing 8	ENSG00000170293	protein-coding
CSPG4	chondroitin sulfate proteoglycan 4	ENSG00000173546	protein-coding
VCAN	versican	ENSG00000038427	protein-coding
CSK	C-terminal Src kinase	ENSG00000103653	protein-coding
CSF2	colony stimulating factor 2	ENSG00000164400	protein-coding
CRP	C-reactive protein	ENSG00000132693	protein-coding
CRMP1	collapsin response mediator protein 1	ENSG00000072832	protein-coding
FOXR2	forkhead box R2	ENSG00000189299	protein-coding
CREBBP	CREB binding protein	ENSG00000005339	protein-coding
ADM	adrenomedullin	ENSG00000148926	protein-coding
KLF6	Kruppel like factor 6	ENSG00000067082	protein-coding
COL8A2	collagen type VIII alpha 2 chain	ENSG00000171812	protein-coding
COL8A1	collagen type VIII alpha 1 chain	ENSG00000144810	protein-coding
KLF17	Kruppel like factor 17	ENSG00000171872	protein-coding
CNTN1	contactin 1	ENSG00000018236	protein-coding
MSI2	musashi RNA binding protein 2	ENSG00000153944	protein-coding
CCR6	C-C motif chemokine receptor 6	ENSG00000112486	protein-coding
CCR5	C-C motif chemokine receptor 5 (gene/pseudogene)	ENSG00000160791	protein-coding
CLK2	CDC like kinase 2	ENSG00000176444	protein-coding
LRG1	leucine rich alpha-2-glycoprotein 1	ENSG00000171236	protein-coding
CKS2	CDC28 protein kinase regulatory subunit 2	ENSG00000123975	protein-coding
BATF2	basic leucine zipper ATF-like transcription factor 2	ENSG00000168062	protein-coding
CTHRC1	collagen triple helix repeat containing 1	ENSG00000164932	protein-coding
CIRBP	cold inducible RNA binding protein	ENSG00000099622	protein-coding
MGLL	monoglyceride lipase	ENSG00000074416	protein-coding
VSIG4	V-set and immunoglobulin domain containing 4	ENSG00000155659	protein-coding
EGLN3	egl-9 family hypoxia inducible factor 3	ENSG00000129521	protein-coding
PKP3	plakophilin 3	ENSG00000184363	protein-coding
RASSF1	Ras association domain family member 1	ENSG00000068028	protein-coding
FSTL1	follistatin like 1	ENSG00000163430	protein-coding
PTP4A3	protein tyrosine phosphatase type IVA, member 3	ENSG00000184489	protein-coding
BVES	blood vessel epicardial substance	ENSG00000112276	protein-coding
FOXN3	forkhead box N3	ENSG00000053254	protein-coding
PIM2	Pim-2 proto-oncogene, serine/threonine kinase	ENSG00000102096	protein-coding
EHD1	EH domain containing 1	ENSG00000110047	protein-coding
PPARGC1A	PPARG coactivator 1 alpha	ENSG00000109819	protein-coding
PGRMC1	progesterone receptor membrane component 1	ENSG00000101856	protein-coding
HPSE	heparanase	ENSG00000173083	protein-coding
CCR9	C-C motif chemokine receptor 9	ENSG00000173585	protein-coding
MTHFD2	methylenetetrahydrofolate dehydrogenase (NADP+ dependent) 2, methenyltetrahydrofolate cyclohydrolase	ENSG00000065911	protein-coding
KDM5B	lysine demethylase 5B	ENSG00000117139	protein-coding
GNA13	G protein subunit alpha 13	ENSG00000120063	protein-coding
LEFTY1	left-right determination factor 1	ENSG00000243709	protein-coding
PDPN	podoplanin	ENSG00000162493	protein-coding
CXCL13	C-X-C motif chemokine ligand 13	ENSG00000156234	protein-coding
FBLN5	fibulin 5	ENSG00000140092	protein-coding
CEACAM5	carcinoembryonic antigen related cell adhesion molecule 5	ENSG00000105388	protein-coding
FST	follistatin	ENSG00000134363	protein-coding
MAD2L2	mitotic arrest deficient 2 like 2	ENSG00000116670	protein-coding
TAB1	TGF-beta activated kinase 1 (MAP3K7) binding protein 1	ENSG00000100324	protein-coding
RACK1	receptor for activated C kinase 1	ENSG00000204628	protein-coding
PAK4	p21 (RAC1) activated kinase 4	ENSG00000130669	protein-coding
CDKN1A	cyclin dependent kinase inhibitor 1A	ENSG00000124762	protein-coding
SPRY1	sprouty RTK signaling antagonist 1	ENSG00000164056	protein-coding
MSLN	mesothelin	ENSG00000102854	protein-coding
PSME3	proteasome activator subunit 3	ENSG00000131467	protein-coding
CDK3	cyclin dependent kinase 3	ENSG00000250506	protein-coding
G3BP1	G3BP stress granule assembly factor 1	ENSG00000145907	protein-coding
TRAP1	TNF receptor associated protein 1	ENSG00000126602	protein-coding
CDH13	cadherin 13	ENSG00000140945	protein-coding
CDH11	cadherin 11	ENSG00000140937	protein-coding
NR1H3	nuclear receptor subfamily 1 group H member 3	ENSG00000025434	protein-coding
MICA	MHC class I polypeptide-related sequence A	ENSG00000204520	protein-coding
OCLN	occludin	ENSG00000197822	protein-coding
DNAJB6	DnaJ heat shock protein family (Hsp40) member B6	ENSG00000105993	protein-coding
CDH5	cadherin 5	ENSG00000179776	protein-coding
FRAT1	FRAT1, WNT signaling pathway regulator	ENSG00000165879	protein-coding
PDCD6IP	programmed cell death 6 interacting protein	ENSG00000170248	protein-coding
HDAC5	histone deacetylase 5	ENSG00000108840	protein-coding
