# Supplementary material for: Identification of a Novel Gene Signature with DDR and EMT Difunctionalities for Predicting Prognosis, Immune Activity, and Drug Response in Breast Cancer
Source: Int J Environ Res Public Health. 2023 Jan 10;20(2):1221. doi: 10.3390/ijerph20021221 (PMC9859620; doi:10.3390/ijerph20021221)
Supplement: Supplementary file 1 [file ijerph-20-01221-s001.zip › Supplementary file S2.csv]

Supplementary file 2: Details of 296 DDR genes
Gene symbol	Full name	Ensemble ID	Gene type
YWHAB	Tyrosine 3-Monooxygenase	ENSG00000166913	protein-coding
TFAP2C	Transcription Factor AP-2 Gamma	ENSG00000087510	protein-coding
ATRIP	ATR Interacting Protein	ENSG00000164053	protein-coding
BRSK1	BR Serine/Threonine Kinase 1	ENSG00000160469	protein-coding
CCNE2	Cyclin E2	ENSG00000175305	protein-coding
CDC6	Cell Division Cycle 6	ENSG00000094804	protein-coding
CDK5	Cyclin Dependent Kinase 5	ENSG00000164885	protein-coding
CENPT	Centromere Protein T	ENSG00000102901	protein-coding
COPS5	COP9 Signalosome Subunit 5	ENSG00000121022	protein-coding
DTX3L	Deltex E3 Ubiquitin Ligase 3L	ENSG00000163840	protein-coding
FANCD2	FA Complementation Group D2	ENSG00000144554	protein-coding
HELQ	Helicase, POLQ Like	ENSG00000163312	protein-coding
LATS2	Large Tumor Suppressor Kinase 2	ENSG00000150457	protein-coding
MIS18A	MIS18 Kinetochore Protein A	ENSG00000159055	protein-coding
NEK7	NIMA Related Kinase 7	ENSG00000151414	protein-coding
CDKN1B	Cyclin Dependent Kinase Inhibitor 1B	ENSG00000111276	protein-coding
ERCC6L	ERCC Excision Repair 6 Like	ENSG00000186871	protein-coding
PPP2R1A	Protein Phosphatase 2 Scaffold Subunit Aalpha	ENSG00000105568	protein-coding
RAD23B	RAD23 Homolog B, Nucleotide Excision Repair Protein	ENSG00000119318	protein-coding
RECQL4	RecQ Like Helicase 4	ENSG00000160957	protein-coding
SLK	STE20 Like Kinase	ENSG00000065613	protein-coding
RCC2	Regulator Of Chromosome Condensation 2	ENSG00000179051	protein-coding
TPT1	Tumor Protein, Translationally-Controlled 1	ENSG00000133112	protein-coding
UBE2S	Ubiquitin Conjugating Enzyme E2 S	ENSG00000108106	protein-coding
WEE1	WEE1 G2 Checkpoint Kinase	ENSG00000166483	protein-coding
YWHAE	Tyrosine 3-Monooxygenase/Tryptophan 5-Monooxygenase	ENSG00000108953	protein-coding
ANAPC1	Anaphase Promoting Complex Subunit 1	ENSG00000153107	protein-coding
AURKA	Aurora Kinase A	ENSG00000087586	protein-coding
BRSK2	BR Serine/Threonine Kinase 2	ENSG00000174672	protein-coding
CCNF	Cyclin F	ENSG00000162063	protein-coding
CDC7	Cell Division Cycle 7	ENSG00000097046	protein-coding
CDK6	Cyclin Dependent Kinase 6	ENSG00000105810	protein-coding
CEP55	Centrosomal Protein 55	ENSG00000138180	protein-coding
CCP110	Centriolar Coiled-Coil Protein 110	ENSG00000103540	protein-coding
DCTN1	Dynactin Subunit 1	ENSG00000204843	protein-coding
FEN1	Flap Structure-Specific Endonuclease 1	ENSG00000168496	protein-coding
HIPK2	Homeodomain Interacting Protein Kinase 2	ENSG00000064393	protein-coding
LIG4	DNA Ligase 4	ENSG00000174405	protein-coding
MLH1	MutL Homolog 1	ENSG00000076242	protein-coding
NHEJ1	Non-Homologous End Joining Factor 1	ENSG00000187736	protein-coding
TP53	Tumor Protein P53	ENSG00000141510	protein-coding
PIN1	Peptidylprolyl Cis/Trans Isomerase, NIMA-Interacting 1	ENSG00000127445	protein-coding
PPP2R2A	Protein Phosphatase 2 Regulatory Subunit Balpha	ENSG00000221914	protein-coding
RAD50	RAD50 Double Strand Break Repair Protein	ENSG00000113522	protein-coding
RECQL5	RecQ Like Helicase 5	ENSG00000108469	protein-coding
SMARCA4	Regulator Of Chromatin, Subfamily A, Member 4	ENSG00000127616	protein-coding
TDP1	Tyrosyl-DNA Phosphodiesterase 1	ENSG00000042088	protein-coding
TPX2	TPX2 Microtubule Nucleation Factor	ENSG00000088325	protein-coding
UBE2T	Ubiquitin Conjugating Enzyme E2 T	ENSG00000077152	protein-coding
WRN	WRN RecQ Like Helicase	ENSG00000165392	protein-coding
YWHAH	Tyrosine 3-Monooxygenase/Tryptophan 5-Monooxygenase Activation Protein Eta	ENSG00000128245	protein-coding
ANAPC10	Anaphase Promoting Complex Subunit 10	ENSG00000164162	protein-coding
AURKB	Aurora Kinase B	ENSG00000178999	protein-coding
BUB1B	BUB1 Mitotic Checkpoint Serine/Threonine Kinase B	ENSG00000156970	protein-coding
CCNH	Cyclin H	ENSG00000134480	protein-coding
CDC73	Cell Division Cycle 73	ENSG00000134371	protein-coding
CDK7	Cyclin Dependent Kinase 7	ENSG00000134058	protein-coding
CHFR	Checkpoint With Forkhead And Ring Finger Domains	ENSG00000072609	protein-coding
RBBP8	RB Binding Protein 8, Endonuclease	ENSG00000101773	protein-coding
DYRK2	Dual Specificity Tyrosine Phosphorylation Regulated Kinase 2	ENSG00000127334	protein-coding
FOS	Fos Proto-Oncogene, AP-1 Transcription Factor Subunit	ENSG00000170345	protein-coding
HJURP	Holliday Junction Recognition Protein	ENSG00000123485	protein-coding
MAD2L1	Mitotic Arrest Deficient 2 Like 1	ENSG00000164109	protein-coding
MRE11	MRE11 Homolog, Double Strand Break Repair Nuclease	ENSG00000020922	protein-coding
ZC3HC1	Zinc Finger C3HC-Type Containing 1	ENSG00000091732	protein-coding
CDKN1C	Cyclin Dependent Kinase Inhibitor 1C	ENSG00000129757	protein-coding
PLK1	Polo Like Kinase 1	ENSG00000166851	protein-coding
PTPA	Protein Phosphatase 2 Phosphatase Activator	ENSG00000119383	protein-coding
RAD51	RAD51 Recombinase	ENSG00000051180	protein-coding
RPA2	Replication Protein A2	ENSG00000117748	protein-coding
SMARCA5	Regulator Of Chromatin, Subfamily A, Member 5	ENSG00000153147	protein-coding
TERF2IP	TERF2 Interacting Protein	ENSG00000166848	protein-coding
TRIB2	Tribbles Pseudokinase 2	ENSG00000071575	protein-coding
USP1	Ubiquitin Specific Peptidase 1	ENSG00000162607	protein-coding
WWOX	WW Domain Containing Oxidoreductase	ENSG00000186153	protein-coding
YWHAG	Tyrosine 3-Monooxygenase/Tryptophan 5-Monooxygenase	ENSG00000170027	protein-coding
ANAPC11	Anaphase Promoting Complex Subunit 11	ENSG00000141552	protein-coding
AURKC	Aurora Kinase C	ENSG00000105146	protein-coding
BUB3	BUB3 Mitotic Checkpoint Protein	ENSG00000154473	protein-coding
CDC16	Cell Division Cycle 16	ENSG00000130177	protein-coding
CDCA2	Cell Division Cycle Associated 2	ENSG00000184661	protein-coding
CDK8	Cyclin Dependent Kinase 8	ENSG00000132964	protein-coding
CHEK1	Checkpoint Kinase 1	ENSG00000149554	protein-coding
CUEDC2	CUE Domain Containing 2	ENSG00000107874	protein-coding
E2F1	E2F Transcription Factor 1	ENSG00000101412	protein-coding
FOSB	FosB Proto-Oncogene, AP-1 Transcription Factor Subunit	ENSG00000125740	protein-coding
HUS1	HUS1 Checkpoint Clamp Component	ENSG00000136273	protein-coding
MASTL	Microtubule Associated Serine/Threonine Kinase Like	ENSG00000120539	protein-coding
MSH2	MutS Homolog 2	ENSG00000095002	protein-coding
NPM1	Nucleophosmin 1	ENSG00000181163	protein-coding
TP63	Tumor Protein P63	ENSG00000073282	protein-coding
PLK2	Polo Like Kinase 2	ENSG00000145632	protein-coding
PPP5C	Protein Phosphatase 5 Catalytic Subunit	ENSG00000011485	protein-coding
RAD54L	RAD54 Like	ENSG00000085999	protein-coding
RIF1	Replication Timing Regulatory Factor 1	ENSG00000080345	protein-coding
SMARCAL1	Regulator Of Chromatin, Subfamily A Like 1	ENSG00000138375	protein-coding
TFCP2	Transcription Factor CP2	ENSG00000135457	protein-coding
TERF2	Telomeric Repeat Binding Factor 2	ENSG00000132604	protein-coding
USP10	Ubiquitin Specific Peptidase 10	ENSG00000103194	protein-coding
XPA	XPA, DNA Damage Recognition And Repair Factor	ENSG00000136936	protein-coding
SFN	Stratifin	ENSG00000175793	protein-coding
ANAPC2	Anaphase Promoting Complex Subunit 2	ENSG00000176248	protein-coding
BLM	BLM RecQ Like Helicase	ENSG00000197299	protein-coding
CABIN1	Calcineurin Binding Protein 1	ENSG00000099991	protein-coding
CDC20	Cell Division Cycle 20	ENSG00000117399	protein-coding
CDIP1	Cell Death Inducing P53 Target 1	ENSG00000089486	protein-coding
CDK9	Cyclin Dependent Kinase 9	ENSG00000136807	protein-coding
CHEK2	Checkpoint Kinase 2	ENSG00000183765	protein-coding
CCAR2	Cell Cycle And Apoptosis Regulator 2	ENSG00000158941	protein-coding
EAPP	E2F Associated Phosphoprotein	ENSG00000129518	protein-coding
FOXK2	Forkhead Box K2	ENSG00000141568	protein-coding
INCENP	Inner Centromere Protein	ENSG00000149503	protein-coding
MCM2	Minichromosome Maintenance Complex Component 2	ENSG00000073111	protein-coding
MSH6	MutS Homolog 6	ENSG00000116062	protein-coding
NUDT1	Nudix Hydrolase 1	ENSG00000106268	protein-coding
TP73	Tumor Protein P73	ENSG00000078900	protein-coding
PLK3	Polo Like Kinase 3	ENSG00000173846	protein-coding
PRIM2	DNA Primase Subunit 2	ENSG00000146143	protein-coding
RAD9A	RAD9 Checkpoint Clamp Component A	ENSG00000172613	protein-coding
MEX3C	Mex-3 RNA Binding Family Member C	ENSG00000176624	protein-coding
SMC1A	Structural Maintenance Of Chromosomes 1A	ENSG00000072501	protein-coding
TRIM28	Tripartite Motif Containing 28	ENSG00000130726	protein-coding
TRIM29	Tripartite Motif Containing 29	ENSG00000137699	protein-coding
USP2	Ubiquitin Specific Peptidase 2	ENSG00000036672	protein-coding
ERCC3	ERCC Excision Repair 3, TFIIH Core Complex Helicase Subunit	ENSG00000163161	protein-coding
YWHAQ	Tyrosine 3-Monooxygenase/Tryptophan 5-Monooxygenase	ENSG00000134308	protein-coding
APEX1	Apurinic/Apyrimidinic Endodeoxyribonuclease 1	ENSG00000100823	protein-coding
BORA	BORA Aurora Kinase A Activator	ENSG00000136122	protein-coding
CAD	Carbamoyl-Phosphate Synthetase 2, Aspartate	ENSG00000084774	protein-coding
CDC23	Cell Division Cycle 23	ENSG00000094880	protein-coding
CDK1	Cyclin Dependent Kinase 1	ENSG00000170312	protein-coding
CDKN2C	Cyclin Dependent Kinase Inhibitor 2C	ENSG00000123080	protein-coding
CIP2A	Cellular Inhibitor Of PP2A	ENSG00000163507	protein-coding
DDB1	Damage Specific DNA Binding Protein 1	ENSG00000167986	protein-coding
MAPRE1	Microtubule Associated Protein RP/EB Family Member 1	ENSG00000101367	protein-coding
FOXM1	Forkhead Box M1	ENSG00000111206	protein-coding
JUNB	JunB Proto-Oncogene, AP-1 Transcription Factor Subunit	ENSG00000171223	protein-coding
MCM3	Minichromosome Maintenance Complex Component 3	ENSG00000112118	protein-coding
PWWP3A	PWWP Domain Containing 3A, DNA Repair Factor	ENSG00000160953	protein-coding
NUMA1	Nuclear Mitotic Apparatus Protein 1	ENSG00000137497	protein-coding
PARG	Poly(ADP-Ribose) Glycohydrolase	ENSG00000227345	protein-coding
PNKP	Polynucleotide Kinase 3'-Phosphatase	ENSG00000039650	protein-coding
PRIM1	DNA Primase Subunit 1	ENSG00000198056	protein-coding
UIMC1	Ubiquitin Interaction Motif Containing 1	ENSG00000087206	protein-coding
RNF2	Ring Finger Protein 2	ENSG00000121481	protein-coding
SMC2	Structural Maintenance Of Chromosomes 2	ENSG00000136824	protein-coding
TIGAR	TP53 Induced Glycolysis Regulatory Phosphatase	ENSG00000078237	protein-coding
TRRAP	Transformation/Transcription Domain Associated Protein	ENSG00000196367	protein-coding
USP4	Ubiquitin Specific Peptidase 4	ENSG00000114316	protein-coding
XPC	XPC Complex Subunit, DNA Damage Recognition And Repair Factor	ENSG00000154767	protein-coding
YWHAZ	Tyrosine 3-Monooxygenase/Tryptophan 5-Monooxygenase Activation Protein Theta	ENSG00000134308	protein-coding
ATRAID	All-Trans Retinoic Acid Induced Differentiation Factor	ENSG00000138085	protein-coding
BRCA1	BRCA1 DNA Repair Associated	ENSG00000012048	protein-coding
CCNA2	Cyclin A2	ENSG00000145386	protein-coding
CDC25A	Cell Division Cycle 25A	ENSG00000164045	protein-coding
CDK10	Cyclin Dependent Kinase 10	ENSG00000185324	protein-coding
CDT1	Chromatin Licensing And DNA Replication Factor 1	ENSG00000167513	protein-coding
CIRBP	Cold Inducible RNA Binding Protein	ENSG00000099622	protein-coding
DDB2	Damage Specific DNA Binding Protein 2	ENSG00000134574	protein-coding
ENSA	Endosulfine Alpha	ENSG00000143420	protein-coding
GADD45A	Growth Arrest And DNA Damage Inducible Alpha	ENSG00000116717	protein-coding
MKI67	Marker Of Proliferation Ki-67	ENSG00000148773	protein-coding
MCM4	Minichromosome Maintenance Complex Component 4	ENSG00000104738	protein-coding
MUTYH	MutY DNA Glycosylase	ENSG00000132781	protein-coding
ORC1	Origin Recognition Complex Subunit 1	ENSG00000085840	protein-coding
PAXX	PAXX Non-Homologous End Joining Factor	ENSG00000148362	protein-coding
POLG	DNA Polymerase Gamma, Catalytic Subunit	ENSG00000140521	protein-coding
PTPN12	Protein Tyrosine Phosphatase Non-Receptor Type 12	ENSG00000127947	protein-coding
RB1	RB Transcriptional Corepressor 1	ENSG00000139687	protein-coding
RPA1	Replication Protein A1	ENSG00000132383	protein-coding
SMC3	Structural Maintenance Of Chromosomes 3	ENSG00000108055	protein-coding
KAT5	Lysine Acetyltransferase 5	ENSG00000172977	protein-coding
TTK	TTK Protein Kinase	ENSG00000112742	protein-coding
UVRAG	UV Radiation Resistance Associated	ENSG00000198382	protein-coding
XRCC1	X-Ray Repair Cross Complementing 1	ENSG00000073050	protein-coding
TP53BP1	Tumor Protein P53 Binding Protein 1	ENSG00000067369	protein-coding
APTX	Aprataxin	ENSG00000137074	protein-coding
BRCA2	BRCA2 DNA Repair Associated	ENSG00000139618	protein-coding
CCNB1	Cyclin B1	ENSG00000134057	protein-coding
CDC25B	Cell Division Cycle 25B	ENSG00000101224	protein-coding
CDK11B	Cyclin Dependent Kinase 11B	ENSG00000248333	protein-coding
CEND1	Cell Cycle Exit And Neuronal Differentiation 1	ENSG00000184524	protein-coding
CSNK1A1	Casein Kinase 1 Alpha 1	ENSG00000113712	protein-coding
DDIT4	DNA Damage Inducible Transcript 4	ENSG00000168209	protein-coding
ERCC1	ERCC Excision Repair 1, Endonuclease Non-Catalytic Subunit	ENSG00000012061	protein-coding
GMNN	Geminin DNA Replication Inhibitor	ENSG00000112312	protein-coding
KIF11	Kinesin Family Member 11	ENSG00000138160	protein-coding
MCM7	Minichromosome Maintenance Complex Component 7	ENSG00000166508	protein-coding
PKMYT1	Protein Kinase, Membrane Associated Tyrosine/Threonine 1	ENSG00000127564	protein-coding
ORC2	Origin Recognition Complex Subunit 2	ENSG00000115942	protein-coding
PBK	PDZ Binding Kinase	ENSG00000168078	protein-coding
POLH	DNA Polymerase Eta	ENSG00000170734	protein-coding
PTPRA	Protein Tyrosine Phosphatase Receptor Type A	ENSG00000132670	protein-coding
RBL2	RB Transcriptional Corepressor Like 2	ENSG00000103479	protein-coding
RRM1	Ribonucleotide Reductase Catalytic Subunit M1	ENSG00000167325	protein-coding
SMC4	Structural Maintenance Of Chromosomes 4	ENSG00000113810	protein-coding
TLK1	Tousled Like Kinase 1	ENSG00000198586	protein-coding
TYMS	Thymidylate Synthetase	ENSG00000176890	protein-coding
VCP	Valosin Containing Protein	ENSG00000165280	protein-coding
YY1	YY1 Transcription Factor	ENSG00000100811	protein-coding
ACD	ACD Shelterin Complex Subunit And Telomerase Recruitment Factor	ENSG00000102977	protein-coding
ARPP19	CAMP Regulated Phosphoprotein 19	ENSG00000128989	protein-coding
BRCC3	BRCA1/BRCA2-Containing Complex Subunit 3	ENSG00000185515	protein-coding
CCND1	Cyclin D1	ENSG00000110092	protein-coding
CDC25C	Cell Division Cycle 25C	ENSG00000158402	protein-coding
CDK12	Cyclin Dependent Kinase 12	ENSG00000167258	protein-coding
CENPA	Centromere Protein A	ENSG00000115163	protein-coding
CSNK2A1	Casein Kinase 2 Alpha 1	ENSG00000101266	protein-coding
DDX3X	DEAD-Box Helicase 3 X-Linked	ENSG00000215301	protein-coding
ERCC2	ERCC Excision Repair 2, TFIIH Core Complex Helicase Subunit	ENSG00000104884	protein-coding
GSTP1	Glutathione S-Transferase Pi 1	ENSG00000084207	protein-coding
XRCC6	X-Ray Repair Cross Complementing 6	ENSG00000196419	protein-coding
MCPH1	Microcephalin 1	ENSG00000147316	protein-coding
NAA10	N-Alpha-Acetyltransferase 10, NatA Catalytic Subunit	ENSG00000102030	protein-coding
ORC6	Origin Recognition Complex Subunit 6	ENSG00000091651	protein-coding
PCM1	Pericentriolar Material 1	ENSG00000078674	protein-coding
POLR2A	RNA Polymerase II Subunit A	ENSG00000181222	protein-coding
RAD17	RAD17 Checkpoint Clamp Loader Component	ENSG00000152942	protein-coding
RBMX	RNA Binding Motif Protein X-Linked	ENSG00000147274	protein-coding
S100A6	S100 Calcium Binding Protein A6	ENSG00000197956	protein-coding
SMG1	SMG1 Nonsense Mediated MRNA Decay Associated PI3K Related Kinase	ENSG00000157106	protein-coding
TMPO	Thymopoietin	ENSG00000120802	protein-coding
UBE2A	Ubiquitin Conjugating Enzyme E2 A	ENSG00000077721	protein-coding
VIM	Vimentin	ENSG00000026025	protein-coding
ADD1	Adducin 1	ENSG00000087274	protein-coding
DCLRE1C	DNA Cross-Link Repair 1C	ENSG00000152457	protein-coding
BRD2	Bromodomain Containing 2	ENSG00000204256	protein-coding
CCND2	Cyclin D2	ENSG00000118971	protein-coding
CDC27	Cell Division Cycle 27	ENSG00000004897	protein-coding
CDK16	Cyclin Dependent Kinase 16	ENSG00000102225	protein-coding
CENPE	Centromere Protein E	ENSG00000138778	protein-coding
CKAP5	Cytoskeleton Associated Protein 5	ENSG00000175216	protein-coding
DMAP1	DNA Methyltransferase 1 Associated Protein 1	ENSG00000178028	protein-coding
ERCC4	ERCC Excision Repair 4, Endonuclease Catalytic Subunit	ENSG00000175595	protein-coding
H2AX	H2A.X Variant Histone	ENSG00000188486	protein-coding
XRCC5	X-Ray Repair Cross Complementing 5	ENSG00000079246	protein-coding
MDM2	MDM2 Proto-Oncogene	ENSG00000135679	protein-coding
BABAM1	BRISC And BRCA1 A Complex Member 1	ENSG00000105393	protein-coding
OTUB1	OTU Deubiquitinase, Ubiquitin Aldehyde Binding 1	ENSG00000167770	protein-coding
PCNA	Proliferating Cell Nuclear Antigen	ENSG00000132646	protein-coding
PPM1D	Protein Phosphatase, Mg2+/Mn2+ Dependent 1D	ENSG00000170836	protein-coding
RAD18	RAD18 E3 Ubiquitin Protein Ligase	ENSG00000070950	protein-coding
RCC1	Regulator Of Chromosome Condensation 1	ENSG00000180198	protein-coding
PTTG1	PTTG1 Regulator Of Sister Chromatid Separation, Securin	ENSG00000164611	protein-coding
SPART	Spartin	ENSG00000133104	protein-coding
TOP1	DNA Topoisomerase I	ENSG00000198900	protein-coding
UBE2B	Ubiquitin Conjugating Enzyme E2 B	ENSG00000119048	protein-coding
VRK1	VRK Serine/Threonine Kinase 1	ENSG00000100749	protein-coding
ALKBH7	AlkB Homolog 7	ENSG00000125652	protein-coding
ATM	ATM Serine/Threonine Kinase	ENSG00000149311	protein-coding
BABAM2	BRISC And BRCA1 A Complex Member 2	ENSG00000158019	protein-coding
CCND3	Cyclin D3	ENSG00000112576	protein-coding
CDC37	Cell Division Cycle 37, HSP90 Cochaperone	ENSG00000105401	protein-coding
CDK2	Cyclin Dependent Kinase 2	ENSG00000123374	protein-coding
CENPF	Centromere Protein F	ENSG00000117724	protein-coding
CLASP2	Cytoplasmic Linker Associated Protein 2	ENSG00000163539	protein-coding
PRKDC	Protein Kinase, DNA-Activated, Catalytic Subunit	ENSG00000253729	protein-coding
FANCA	FA Complementation Group A	ENSG00000187741	protein-coding
H3C1	H3 Clustered Histone 1	ENSG00000275714	protein-coding
LMNA	Lamin A/C	ENSG00000160789	protein-coding
NTMT1	N-Terminal Xaa-Pro-Lys N-Methyltransferase 1	ENSG00000148335	protein-coding
NBN	Nibrin	ENSG00000104320	protein-coding
CDKN2A	Cyclin Dependent Kinase Inhibitor 2A	ENSG00000147889	protein-coding
PHB1	Prohibitin 1	ENSG00000167085	protein-coding
PPP1CA	Protein Phosphatase 1 Catalytic Subunit Alpha	ENSG00000172531	protein-coding
RAD21	RAD21 Cohesin Complex Component	ENSG00000164754	protein-coding
RCHY1	Ring Finger And CHY Zinc Finger Domain Containing 1	ENSG00000163743	protein-coding
SESN2	Sestrin 2	ENSG00000130766	protein-coding
STAG2	Stromal Antigen 2	ENSG00000101972	protein-coding
TOP2A	DNA Topoisomerase II Alpha	ENSG00000131747	protein-coding
UBE2C	Ubiquitin Conjugating Enzyme E2 C	ENSG00000175063	protein-coding
VRK3	VRK Serine/Threonine Kinase 3	ENSG00000105053	protein-coding
ANP32A	Acidic Nuclear Phosphoprotein 32 Family Member A	ENSG00000140350	protein-coding
ATR	ATR Serine/Threonine Kinase	ENSG00000175054	protein-coding
BRIP1	BRCA1 Interacting Helicase 1	ENSG00000136492	protein-coding
CCNE1	Cyclin E1	ENSG00000105173	protein-coding
CDC45	Cell Division Cycle 45	ENSG00000093009	protein-coding
CDK4	Cyclin Dependent Kinase 4	ENSG00000135446	protein-coding
CENPI	Centromere Protein I	ENSG00000102384	protein-coding
CLSPN	Claspin	ENSG00000092853	protein-coding
DPYD	Dihydropyrimidine Dehydrogenase	ENSG00000188641	protein-coding
FANCB	FA Complementation Group B	ENSG00000181544	protein-coding
HCFC1	Host Cell Factor C1	ENSG00000172534	protein-coding
LATS1	Large Tumor Suppressor Kinase 1	ENSG00000131023	protein-coding
MGMT	O-6-Methylguanine-DNA Methyltransferase	ENSG00000170430	protein-coding
NCAPD3	Non-SMC Condensin II Complex Subunit D3	ENSG00000151503	protein-coding
CDKN1A	Cyclin Dependent Kinase Inhibitor 1A	ENSG00000124762	protein-coding
PHLDA3	Pleckstrin Homology Like Domain Family A Member 3	ENSG00000174307	protein-coding
PPP2CA	Protein Phosphatase 2 Catalytic Subunit Alpha	ENSG00000113575	protein-coding
RAD23A	RAD23 Homolog A, Nucleotide Excision Repair Protein	ENSG00000179262	protein-coding
RECQL	RecQ Like Helicase	ENSG00000004700	protein-coding
SKP2	S-Phase Kinase Associated Protein 2	ENSG00000145604	protein-coding
TACC3	Transforming Acidic Coiled-Coil Containing Protein 3	ENSG00000013810	protein-coding
TOPBP1	DNA Topoisomerase II Binding Protein 1	ENSG00000163781	protein-coding
UBE2N	Ubiquitin Conjugating Enzyme E2 N	ENSG00000177889	protein-coding
WAPL	WAPL Cohesin Release Factor	ENSG00000062650	protein-coding
