# Supplementary material for: Identification of a Novel Gene Signature with DDR and EMT Difunctionalities for Predicting Prognosis, Immune Activity, and Drug Response in Breast Cancer
Source: Int J Environ Res Public Health. 2023 Jan 10;20(2):1221. doi: 10.3390/ijerph20021221 (PMC9859620; doi:10.3390/ijerph20021221)
Supplement: Supplementary file 1 [file ijerph-20-01221-s001.zip › Supplementary file S3.csv]

Supplementary file 3: Genes of 45 DEDGs
Genes
TP53
VIM
FOXM1
TP63
AURKA
TP73
BRCA1
CDKN1B
YWHAG
YY1
RB1
PIN1
ATM
MDM2
JUNB
TRIM28
CCNA2
DYRK2
YWHAZ
SKP2
CCND1
CIP2A
LMNA
HIPK2
E2F1
TACC3
CDKN2A
CDK5
SMC3
LATS1
CCND2
PPM1D
SMC1A
VCP
TYMS
TP53BP1
TFCP2
S100A6
PTPA
WWOX
UIMC1
GMNN
FOXK2
CIRBP
CDKN1A
