# Supplementary material for: Identification of a Novel Gene Signature with DDR and EMT Difunctionalities for Predicting Prognosis, Immune Activity, and Drug Response in Breast Cancer
Source: Int J Environ Res Public Health. 2023 Jan 10;20(2):1221. doi: 10.3390/ijerph20021221 (PMC9859620; doi:10.3390/ijerph20021221)
Supplement: Supplementary file 1 [file ijerph-20-01221-s001.zip › Supplementary file S4.csv]

Supplementary file 4:Genes of 9538 DEGs
Gene	baseMean	log2FoldChange	padj
MMP11	17634.61915	6.236852757	0
MYOM1	585.1661765	-4.901364711	0
GPAM	4842.811168	-4.572052771	0
COL10A1	8705.958352	7.090279307	0
NEK2	1496.29791	4.233092211	5.50E-279
TNS1	15197.97223	-3.226615571	5.17E-262
FHL1	9078.711807	-5.117699238	2.88E-253
COL11A1	12107.47809	6.142333319	6.35E-234
SIK2	3767.661539	-2.555931024	5.04E-224
LYVE1	708.2752969	-4.973811438	6.48E-222
KIF4A	1588.106258	3.777137172	9.11E-221
PKMYT1	1146.104939	3.907671162	4.18E-220
SORBS1	6542.51986	-3.777153936	1.29E-217
KLB	362.4452006	-4.817352009	9.68E-216
NPR1	1188.541912	-3.705408048	5.28E-213
PLPP4	467.7315171	5.005578996	2.42E-212
HSPB7	994.5169197	-5.236855818	3.03E-212
CAV1	8443.292497	-3.41800732	7.93E-209
SLC2A4	308.8939794	-4.777004886	9.73E-209
RDH5	152.4973837	-4.408917907	5.66E-208
GYG2	2272.488532	-4.238940556	2.38E-205
PCLAF	1125.580717	3.305584535	2.08E-204
KCNIP2	990.1320731	-5.253025883	2.45E-204
SPTBN1	22553.59561	-2.156359995	1.84E-203
AOC3	4826.823937	-4.081273441	7.67E-203
IQGAP3	2266.867956	3.635792466	1.89E-195
ACVR1C	562.8108613	-5.311601677	6.45E-195
GSN	37917.6401	-2.608448263	7.19E-195
IBSP	161.2307908	7.150418924	1.06E-194
KLHL31	283.1410561	-3.998837722	1.79E-192
UBE2C	2304.418227	4.140271902	3.93E-192
CLEC3B	879.5190926	-3.947496626	4.61E-191
ASF1B	1563.004081	3.033461591	1.38E-190
LVRN	147.957175	-5.172847182	1.38E-190
ACACB	3748.352401	-3.782404037	7.52E-188
CFL2	1307.347707	-2.297902629	3.24E-187
CRHBP	62.08725251	-3.976161392	3.66E-187
UBE2T	1365.224342	3.226033328	9.92E-187
TPX2	4531.065846	3.507727262	1.12E-186
SPC25	425.220132	2.826857407	2.93E-186
CDC25C	348.5587264	3.328261394	6.10E-186
NUF2	1023.443628	3.754867307	1.24E-185
NAALAD2	107.5728857	-3.013918084	1.80E-184
HSD17B6	308.8395814	2.972124733	4.80E-184
CAT	6376.754211	-2.107291168	2.47E-183
NIPSNAP3B	170.0389431	-2.947924233	6.21E-183
EBF1	1122.252128	-3.164865402	7.56E-182
AC009779.3	75.61999964	-2.415414886	5.39E-181
ACO1	3662.888433	-2.144829949	1.72E-180
PYGM	111.6058202	-3.467402306	2.00E-180
MMP13	1687.846234	6.187440171	1.27E-178
ACSM5	215.3772671	-3.843947041	5.88E-178
UHRF1	1259.016608	3.247228735	9.49E-178
NUSAP1	2597.066055	3.013856432	2.78E-176
CDK1	2653.455552	3.149349715	1.18E-175
MMD	1754.411903	-2.923318483	2.67E-175
HJURP	889.9321777	3.456048686	6.23E-175
PPP1R12B	3623.988983	-2.15818146	1.02E-173
ITIH5	3021.731493	-4.110477071	5.89E-173
FAM13A	1581.701252	-2.54512975	7.38E-173
LIPE	3683.286281	-4.656168156	1.33E-171
ITSN1	3091.038138	-1.898190113	1.04E-170
DTL	1747.413273	3.046715297	1.69E-170
SYNE3	1342.771894	-3.11518268	1.04E-169
TROAP	843.2425475	3.511732687	1.19E-169
SLC16A7	748.6790299	-3.520874395	3.83E-168
PBK	842.5826934	3.436700601	3.94E-168
LPL	8183.026892	-4.829328824	6.01E-167
CKAP2L	704.0769362	3.285583665	1.12E-166
CEP55	1374.931269	3.405385895	1.63E-166
INHBA	4422.426354	3.367486083	2.96E-166
CAV2	2656.685139	-2.928007724	4.37E-166
PDE2A	842.1196449	-3.171016326	6.81E-165
HSD17B13	66.98216447	-5.178428434	6.48E-164
SH3D19	4402.16787	-2.089390902	9.75E-164
KIF20A	1720.437191	3.315215243	1.09E-163
ITGA7	1810.332899	-3.768485763	1.25E-163
PLK1	1790.674565	3.355429606	1.64E-163
FZD4	4094.666901	-2.77037622	4.60E-163
GPR146	106.3305322	-2.896638361	1.63E-162
CENPF	6574.011174	3.216084507	1.91E-162
MTURN	3548.369407	-2.648310073	7.61E-162
SLC24A2	320.1069812	4.874992088	8.16E-162
BUB1	1558.066994	3.250266883	1.09E-161
HMMR	880.4178684	3.017265856	3.03E-161
CKS2	1941.30699	2.675358667	1.56E-160
MELK	1200.349506	3.570181867	7.85E-160
PAFAH1B3	3644.691748	2.470475101	1.90E-159
CCNB1	3002.018365	2.565819924	3.43E-159
CDKN3	591.6638772	2.911414764	1.18E-158
WISP1	1125.769172	3.426947239	3.19E-158
PTTG1	1406.221651	3.215030559	1.40E-157
DLGAP5	1031.635249	3.262352804	1.41E-157
HSPB6	1863.445766	-4.656173428	1.43E-157
HBB	1820.113617	-5.052941374	1.43E-157
KIF18B	704.8356546	3.498437986	4.20E-157
KIFC1	2066.677929	3.09868046	8.29E-157
PPARG	1027.492444	-3.457888828	1.67E-155
BTNL9	991.5701402	-4.084706635	1.72E-155
TNXB	2474.752339	-4.238815489	2.97E-155
MOCS1	1159.218531	-2.258751396	1.93E-154
ARHGAP20	249.9102614	-3.154404296	2.18E-154
ASPM	1859.68624	3.488909259	2.53E-154
WDR62	785.6369943	2.815424726	5.59E-154
RRM2	3192.707208	3.362657393	9.89E-154
PALMD	2401.696471	-2.96108579	5.63E-153
SPC24	665.0911742	3.077493625	7.94E-153
NEIL3	203.3061399	3.353410096	1.22E-151
EXO1	832.5454461	3.390778596	3.79E-151
C16ORF59	448.499342	2.800448601	5.14E-150
AURKA	1495.491161	3.071578455	1.80E-149
ZWINT	2446.841849	2.53419606	1.95E-149
EPYC	235.4493458	6.466187319	2.19E-149
CST1	747.8241949	6.809187812	2.25E-149
BUB1B	1165.460737	2.912038278	1.58E-148
PAMR1	717.6758443	-3.549770673	2.04E-148
PLPP3	4501.27259	-2.026733067	2.77E-148
KIF2C	1627.08733	3.26537936	3.25E-148
GJB2	2534.891821	4.268707071	5.94E-148
ABCD2	215.6671951	-4.225811226	7.07E-148
ASPA	149.2848407	-3.670117022	2.17E-147
CCDC69	2140.91896	-3.076882153	2.24E-147
SKA1	484.7951737	3.364466995	2.67E-147
TK1	3984.11716	3.045414794	1.51E-146
SGO1	360.2879039	3.236422312	3.28E-146
ANLN	2623.57279	3.328772846	7.12E-146
DMGDH	123.4785549	-2.879506897	1.95E-145
COMP	7877.641129	4.423775154	7.18E-145
ADAMTS5	1359.981031	-3.115082091	1.51E-144
GPBAR1	64.4986007	-3.039999063	1.64E-144
NDC80	939.1375158	3.16468644	2.85E-144
SKA3	602.9072918	3.074811729	7.30E-144
GABRD	222.9043337	3.146599294	7.60E-144
TPM3	28982.81746	1.262482467	2.30E-143
CDCA8	1351.887963	2.986452259	3.58E-143
KIF14	711.9552858	3.477188216	2.01E-142
ELMOD3	1547.942662	-1.529995507	2.57E-142
TMEM37	989.7639441	-3.090068806	3.63E-142
NCAPG	1110.842736	3.035589353	3.71E-142
CDCA5	1675.176527	3.045866273	5.35E-142
BIRC5	2810.217626	3.520362844	1.82E-141
PDE3B	906.0692864	-3.934524237	2.87E-141
ACSS2	3171.293485	-1.795325971	4.61E-141
VEGFD	231.0849344	-4.896483574	8.99E-141
ALPK3	754.4242838	-2.710514823	2.34E-140
DDR2	4416.451832	-2.782823761	3.63E-140
MCAM	8778.09333	-2.271913678	5.10E-140
BICDL1	1416.425716	2.657563291	1.08E-139
STARD9	640.0777758	-2.284193515	1.16E-139
TOP2A	9394.631831	3.455741778	1.41E-139
FOXM1	2690.577182	3.406331261	1.43E-139
CD34	5192.477459	-2.146405876	1.64E-139
CCNB2	1437.962652	3.014184224	1.99E-139
ERCC6L	401.7115486	2.800158238	4.34E-139
FAM83D	1100.376349	3.449294073	7.45E-139
KLHL33	12.33668859	-4.210396725	1.64E-138
CDC20	2346.814342	3.465045975	1.99E-138
POC1A	739.5909991	2.06843589	2.35E-138
KIF23	1629.729759	2.628353362	2.47E-138
GPRIN1	596.7810497	2.845973807	3.79E-138
MMP1	2004.821029	6.361609561	4.30E-138
CEP68	2330.391139	-1.239216243	5.11E-138
LRRC15	8189.889723	3.911514901	5.84E-138
GPX3	8718.570534	-3.757186712	9.23E-138
KNL1	837.3091005	2.768178063	1.76E-137
SVEP1	2623.5751	-3.38543179	6.69E-137
KIAA0408	10.99466536	-4.693795454	2.65E-136
IGFBP6	1084.636078	-3.2615391	3.51E-136
PAQR4	2007.964172	2.521309093	3.79E-136
KIF11	2283.471724	2.492080403	4.75E-136
CDCA3	918.3403018	3.033218795	1.00E-135
CAVIN2	1295.452303	-4.016065442	2.14E-135
GTSE1	738.3623515	2.971728791	4.27E-135
PYCR1	6022.911677	2.289008949	2.37E-134
LMNB1	3593.184447	2.414483662	3.03E-134
TRIM59	777.7537731	2.011300475	8.36E-134
MARC1	1589.358324	-2.841643202	4.95E-133
TLN2	2788.911029	-2.023453582	8.87E-133
GRM4	506.1537398	5.489365828	2.24E-132
PRC1	3250.849509	2.621219501	3.02E-132
SPAG5	2108.976646	2.763089141	3.11E-132
HAGHL	744.2898453	3.424740905	3.60E-132
RMI2	992.7512783	2.644357404	5.85E-132
ANKRD53	66.61296893	-2.769070107	9.89E-132
GINS1	1123.728426	2.500819118	1.00E-131
LEPR	1065.678012	-2.98263157	1.23E-131
DEPDC1B	368.6701532	2.936710692	1.31E-131
ABCA9	580.603675	-3.728897408	1.89E-131
EPB42	28.15964856	-3.729421396	3.97E-131
NUAK2	661.3084284	2.22976141	4.51E-131
CCL11	76.86838812	4.079993559	1.51E-130
MYZAP	287.9978651	-3.285814417	1.13E-129
AURKB	798.1116232	3.333384771	1.42E-129
NKAPL	30.52149236	-2.765518442	2.48E-129
LDB2	1108.822558	-2.172565134	2.73E-129
SLC50A1	5791.498395	1.919535347	4.50E-129
RAD51	576.1707091	2.53214771	4.51E-129
NCAPH	928.1663138	2.744247111	4.68E-128
ANGPT4	44.57250679	-3.557799718	5.19E-128
HCAR2	193.927218	-3.525444731	1.48E-127
ALDH1L1	546.3760689	-4.876262275	1.80E-127
CENPM	524.9546063	2.769527333	2.83E-127
RETSAT	7648.024389	-1.812481634	6.16E-127
ZNF106	5885.550612	-1.758592478	1.25E-126
MKI67	5902.034812	2.981153605	1.29E-126
DEPDC1	794.821173	3.2507712	3.98E-126
TGFBR2	8034.751931	-2.2733859	4.61E-126
MYBL2	3379.718989	3.736805314	5.09E-126
CCDC50	4201.620289	-1.299942389	1.51E-125
ACSL1	10372.33558	-2.918457035	1.86E-125
CILP2	976.6615158	3.415591096	2.40E-125
CCNA2	1416.652085	2.840139104	3.79E-125
PFKFB1	175.8865158	-3.679670593	3.93E-125
FXYD1	69.40186149	-3.651956127	2.30E-124
ADAMTS14	397.581453	3.114576469	2.39E-124
CENPA	442.5513546	3.253543807	2.41E-124
APOB	111.0138474	-5.628701356	5.93E-124
EBF3	375.7548668	-2.849121898	2.59E-123
TACC3	2793.872937	2.2811396	2.71E-123
AC091551.1	2.245206377	-1.603175436	1.24E-122
ESPL1	1087.343852	2.675358785	2.95E-122
ADRA1A	47.43884454	-4.716568253	4.46E-122
GPD1	5127.02487	-5.399045436	2.81E-121
EZH2	1526.558148	2.279901669	3.05E-121
RHOQ	3407.883321	-1.622997057	8.61E-121
PLIN4	15030.23608	-5.31184563	9.65E-121
RECQL4	1741.859651	2.739988363	2.19E-120
SEMA3G	2298.27982	-2.943947838	2.54E-120
PLXNA4	1091.028885	-3.446873946	2.84E-120
PLIN1	7958.758892	-5.386240431	3.03E-120
AQP7	969.7714862	-5.237403586	3.05E-120
OIP5	186.7322478	2.391150197	1.49E-119
E2F8	378.4565579	3.263809631	2.64E-119
ESM1	612.4944269	2.902199497	2.87E-119
MTFR2	236.1982933	2.852444461	4.56E-119
SYNPO	5998.332846	-2.057367389	4.56E-119
SLC17A7	77.97006807	-3.067182958	5.11E-119
ANGPTL8	28.81928597	-4.381715515	5.48E-119
CENPU	1453.853333	2.357638531	6.54E-119
CTXN1	1498.270299	2.917137213	1.88E-118
PLAC1	85.20988393	4.734716728	3.68E-118
ESCO2	434.9406959	2.653459049	4.11E-118
NMUR1	70.34310509	-3.526119487	2.94E-117
CCDC3	1752.920639	-2.829060915	3.17E-117
SLC19A3	1072.41568	-5.100562043	8.17E-117
EZH1	2481.406555	-1.377638896	1.06E-116
GHR	1863.316646	-3.234177723	1.29E-116
FERMT2	3663.074476	-2.014695267	1.51E-116
GNG11	1892.147529	-2.165064712	1.57E-116
BHMT2	369.9314875	-3.268719388	2.52E-116
SLC35A2	3251.259569	1.310772377	2.76E-116
PDZD2	2078.583114	-2.790162277	2.79E-116
TYRO3	921.2033289	-2.287634069	2.79E-116
H2AFY	15151.38246	1.060316378	6.54E-116
GLYAT	164.2198795	-6.00428094	9.36E-116
DOCK11	1552.423652	-2.464859224	1.19E-115
SHCBP1	706.5632627	2.608349408	1.36E-115
NACC1	5984.266233	1.367765595	1.50E-115
CNIH2	288.2265382	3.33079665	4.58E-115
CST2	156.1434564	4.985720952	5.70E-115
EPAS1	11421.31575	-2.01577402	5.77E-115
FRMD1	47.5620072	-4.470136293	1.65E-114
ANO6	7052.424178	-1.571204841	1.65E-114
AIFM2	1554.722803	-1.935655448	1.75E-114
DPT	4343.488146	-3.575843437	2.50E-114
DST	15491.13303	-2.440772906	3.00E-114
CHRDL1	2739.056124	-4.520096526	5.87E-114
MAP1LC3C	61.92065125	-3.810276759	7.21E-114
LMOD1	2101.725677	-2.70381245	1.18E-113
SCN4A	253.658187	-3.701548843	1.38E-113
CDC45	637.6087532	2.840917031	1.42E-113
CENPE	1164.639609	2.592653798	1.72E-113
CLMP	2615.867932	-2.504254745	1.82E-113
GRK3	2235.406155	-1.842291226	2.78E-113
PIMREG	438.2866416	3.019207838	3.22E-113
FOXN3	3481.768545	-1.712602803	3.30E-113
ADH1A	17.88677065	-5.062940134	1.37E-112
OXTR	1943.225299	-4.133481823	1.50E-112
PDK4	5896.444342	-3.727880281	1.52E-112
SPRY2	997.6285462	-2.482392098	3.94E-112
TMEM220	253.332517	-2.23244733	4.57E-112
GNAI1	1127.482776	-2.542782689	5.15E-112
AL845331.2	21.17625654	-5.526923487	7.21E-112
ROBO4	1507.100394	-1.942502981	7.40E-112
CDO1	519.7993164	-3.718517789	7.61E-112
UBE2S	1379.199454	2.529460567	8.78E-112
KLF15	234.5620894	-3.481417628	1.07E-111
LRRN4CL	237.8639139	-3.366067165	1.41E-111
RAD54L	430.019701	2.749026355	1.81E-111
TXNIP	42755.6705	-2.108799109	2.01E-111
RBP4	1793.070378	-5.009561709	4.79E-111
AKAP12	3020.038905	-2.80582063	6.47E-111
DCUN1D3	1020.639555	-1.268541028	8.57E-111
MYOC	194.0198237	-6.975964268	1.21E-110
CXORF36	1511.462082	-2.069911133	1.23E-110
RDM1	58.68800302	3.063593265	1.29E-110
GALNT15	1132.220928	-3.287349127	1.59E-110
ADGRF5	2623.291587	-1.99771369	2.00E-110
CTHRC1	5497.247525	2.474242106	2.51E-110
CLEC5A	384.9826197	3.227589632	2.66E-110
HIST1H3H	655.0600403	4.216974707	2.66E-110
TTK	940.8028935	2.868700193	3.68E-110
HBA2	313.5047572	-4.541680741	3.84E-110
C1QTNF6	2702.879822	2.193918217	4.81E-110
ABCA10	212.4737203	-3.424645619	5.00E-110
FOXO1	2059.8591	-1.897005583	8.64E-110
F10	173.4247571	-2.693498245	8.74E-110
C1QTNF9	19.85394443	-3.692753571	1.08E-109
SCARA5	820.7297698	-5.153556977	1.49E-109
ESR2	44.83769836	-2.289617064	1.79E-109
G0S2	1952.772666	-4.174517496	1.82E-109
ECM2	1941.328158	-2.688538308	2.67E-109
NMT2	1027.751664	-1.947890122	8.65E-109
ITGB1BP1	2817.318149	-1.397707703	1.05E-108
E2F1	1344.356199	2.568660534	1.56E-108
EHD2	7389.495105	-2.029534671	2.98E-108
SGK2	149.0320282	-3.336094919	3.00E-108
PRR19	188.0485544	1.92296388	3.21E-108
PLSCR4	1508.168233	-2.130097377	6.08E-108
EEPD1	783.496995	-1.80692211	6.30E-108
GOLGA8M	7.396041024	-3.008712369	6.60E-108
RBMS2	2558.841111	-1.208513107	1.56E-107
GABARAPL1	2940.053113	-1.581754382	1.65E-107
RNASEH2A	1954.198898	1.766228231	1.67E-107
CPED1	1093.638271	-3.000027232	1.95E-107
NUP210	7726.735015	1.885505562	3.08E-107
LHFPL6	2693.632798	-2.065536975	4.71E-107
GPIHBP1	407.4732823	-3.578509505	8.43E-107
ABCA8	1021.803061	-3.99168197	8.55E-107
LEP	2312.170697	-6.257960519	1.03E-106
KIF15	709.4996326	2.489214866	1.12E-106
POLQ	481.6940788	2.545424424	1.13E-106
VKORC1L1	5386.823282	-1.290114015	1.15E-106
ADRB2	241.9187645	-2.864694907	1.21E-106
CD36	13009.33443	-4.256582879	1.62E-106
RABIF	1465.254348	1.245767348	1.72E-106
IQANK1	3290.207841	2.210937871	1.97E-106
TIMP4	796.6471219	-4.604747208	5.82E-106
ADH5	6166.853332	-0.94155458	5.95E-106
MCM10	812.0442881	3.084114922	7.32E-106
CLSPN	465.1879397	2.801776908	8.33E-106
PLPP1	2082.515668	-1.777020874	1.32E-105
AC008073.3	1.45793484	-1.813928538	1.42E-105
NATD1	1267.838132	-1.789767831	1.87E-105
SLC35G2	227.7421096	-2.087888435	3.17E-105
CORO2B	288.6577782	-2.427227823	4.20E-105
CST4	160.7521826	7.454500122	5.24E-105
MYMX	47.63790095	-3.571480302	1.23E-104
PCOLCE2	1020.171064	-4.690031558	1.39E-104
CD300LG	610.343125	-5.068212595	1.69E-104
ABCA6	534.2788268	-2.821527122	3.88E-104
PNPLA2	9329.330293	-1.935932201	4.77E-104
RUSC1	4045.12893	1.439489161	5.19E-104
ANGPTL1	312.9239457	-3.265166056	7.68E-104
KIF26B	2030.541067	2.731181469	8.01E-104
CCDC78	451.2089281	3.540303316	8.73E-104
TRIP13	1198.212067	2.550438279	9.18E-104
ANTXR2	2662.307828	-1.872320085	9.30E-104
FANCI	2781.85704	1.967239247	1.42E-103
GNG2	1318.229563	-2.133427631	1.44E-103
BGN	44725.22527	2.308427188	1.65E-103
STBD1	226.2909965	-1.951249864	1.82E-103
CCDC167	1003.592981	1.911652172	2.40E-103
SOX12	3319.594535	1.784012036	2.76E-103
KIF18A	509.0741973	2.448109831	4.34E-103
VWF	13588.98427	-2.150740744	5.51E-103
LIFR	2953.605649	-2.577854303	1.18E-102
MAD2L1	1444.653898	2.199791032	1.51E-102
CCNF	1829.992695	1.680719102	1.67E-102
GPATCH11	953.7591008	-1.187813357	2.83E-102
FAM111B	1465.300536	2.808765093	4.34E-102
C2CD2	2668.74247	-1.814760298	5.79E-102
SCT	38.28260651	4.127829923	6.06E-102
RBMS3	1123.363857	-2.259164606	1.39E-101
FN1	275082.8369	2.791119984	1.56E-101
CABP1	42.90351614	-2.31942098	1.81E-101
CDC14B	866.606802	-1.862407077	2.30E-101
ATOH8	277.6187149	-3.358615495	4.12E-101
HEPACAM	65.38374049	-5.360292275	5.08E-101
JPT1	6941.355377	2.213133851	8.26E-101
CEP112	443.2514414	-1.793943144	1.16E-100
PITX1	1956.694867	3.692813779	1.32E-100
CEBPA	1325.33224	-2.336152985	1.34E-100
LTBP4	3683.651883	-2.023850625	1.66E-100
RACGAP1	2772.624447	1.878698373	3.41E-100
DTX1	480.3270366	-2.540132342	4.52E-100
HMGB3	4733.551447	2.408208814	6.30E-100
GPLD1	113.1929461	-2.824192549	7.77E-100
KPNA2	9113.98579	2.159735898	8.72E-100
LGI4	234.223324	-2.467355034	9.55E-100
TBX15	537.7910645	-2.381530408	1.02E-99
DGAT2	3898.74864	-3.438839929	1.17E-99
ECT2	3341.046458	1.893145227	1.40E-99
CRTAP	10926.7474	-1.134927726	1.60E-99
GYS2	23.79079258	-5.080581799	2.26E-99
FAM228A	13.63270677	-2.869002418	4.31E-99
WDPCP	388.3439771	-1.171363592	4.63E-99
CHRNA6	48.39678462	3.871587196	5.30E-99
E2F7	321.2546502	2.861058197	5.30E-99
MAZ	4369.353583	1.230151835	5.44E-99
MAMDC2	548.4776977	-3.113295918	7.66E-99
EME1	312.3993682	2.578988479	1.18E-98
LRRC2	62.76947142	-2.931197831	1.33E-98
F8	1331.021255	-1.788431205	1.74E-98
SPX	273.0560302	-5.207769378	2.63E-98
SHE	635.3052356	-2.137447466	2.72E-98
SLC7A10	178.7327312	-4.809982526	3.94E-98
EHBP1	2648.235331	-1.334348686	4.26E-98
DMD	1593.588469	-3.091351106	4.61E-98
ABCC9	942.9026426	-2.460407132	4.61E-98
KLF4	2458.889174	-2.543755017	6.67E-98
HADH	4985.878487	-1.380001795	1.53E-97
SLC20A1	4677.262234	1.154880067	1.68E-97
C20ORF194	1488.237141	-1.285575384	2.28E-97
POLR3K	1571.449669	1.511136366	4.23E-97
CAVIN1	19402.58912	-1.942604169	4.44E-97
KREMEN2	207.8833332	3.897278741	5.18E-97
GBE1	2188.022355	-1.636150519	1.28E-96
SLIT3	4215.406354	-2.461336836	1.64E-96
MRAP	70.59658772	-4.829270066	2.19E-96
ALDH2	7564.359561	-2.385716457	2.63E-96
RAB26	604.7133998	3.090271881	2.89E-96
PPP2R1B	2463.051602	-1.571372612	3.70E-96
ESYT1	10385.23079	-1.121025776	4.05E-96
PACSIN1	271.8036243	2.621365318	4.98E-96
CDCA2	565.9232429	2.897250341	5.50E-96
CKMT2	126.7361846	-2.499686359	7.72E-96
METTL7A	5119.668502	-1.785354882	8.27E-96
TNS2	5619.544601	-1.712989672	8.67E-96
MMRN2	2565.96935	-1.942763834	1.92E-95
GNG13	58.88047384	5.908232935	2.21E-95
TK2	2320.208593	-1.166317504	2.59E-95
CNN1	2176.490094	-3.155536031	2.85E-95
KLHL29	389.1539208	-2.595604653	3.03E-95
H2AFZ	11174.24222	1.491194928	3.17E-95
NNAT	223.5794868	-3.714563625	3.58E-95
CASQ2	201.8848379	-3.517595572	3.99E-95
TLCD1	784.6090115	2.431678216	4.05E-95
CSRNP1	2962.184547	-1.900781266	6.29E-95
TDO2	280.6871422	3.675519099	7.57E-95
NR3C1	4015.681139	-1.756397756	7.88E-95
PRKAR2B	4630.355871	-2.581183779	8.01E-95
UGP2	8062.648934	-1.331156505	9.26E-95
PLAC9	503.0502134	-3.139949812	1.35E-94
HIST1H2AI	109.3745891	4.548112916	2.41E-94
TUBB3	220.1713213	3.653531801	2.44E-94
FEZ2	2667.317475	-0.989276524	2.64E-94
LGALS12	488.5227067	-4.665314457	3.44E-94
ARHGAP11A	1268.509454	2.206197084	4.43E-94
SCTR	11.74909509	-3.284564185	5.34E-94
CDH20	25.19658514	-3.484244647	5.37E-94
KIF22	4388.317005	1.440604812	5.50E-94
MLXIPL	338.9512415	-3.637647051	8.69E-94
P4HA3	579.9406029	2.473943797	1.11E-93
CIT	1359.681782	1.918150201	1.58E-93
ANXA1	11831.27156	-2.337565992	1.65E-93
SRPX	1376.498068	-2.529363197	1.97E-93
MYCT1	679.6361668	-1.934537586	2.48E-93
KANK1	3062.496934	-1.945688791	2.60E-93
HSPA12A	871.5325474	-2.065244524	4.18E-93
ATP1A2	887.6957417	-4.638431887	5.04E-93
KLF9	3505.625231	-1.763226083	5.09E-93
UNC5B	4578.765191	1.96007508	6.48E-93
ANKDD1A	266.8232348	-1.490440238	8.23E-93
SBK1	2415.486949	2.237933195	1.12E-92
OR2B6	34.15264915	4.595172191	1.21E-92
TMEM246	194.0094495	-2.259147463	1.59E-92
MND1	234.1684715	2.659633045	1.69E-92
SCN4B	736.5919357	-2.621044481	2.08E-92
LIMS2	1401.013002	-2.02172971	2.61E-92
MME	3165.82915	-3.31121007	3.86E-92
CDC6	1770.881302	2.965942424	4.24E-92
FABP4	12120.82296	-4.963729061	4.48E-92
JPT2	14656.15943	1.309763097	7.34E-92
ENPP2	2786.887687	-2.739536527	1.18E-91
DNAJB4	1292.191989	-1.478221025	1.54E-91
TSHB	1.059403667	-1.902202179	1.74E-91
JAM2	1240.75559	-2.067021159	1.80E-91
S100P	3294.19383	4.662309732	2.09E-91
F12	527.834723	2.841017604	2.39E-91
CAMK1	249.9676889	-1.557744104	3.46E-91
PEAR1	560.7139685	-2.080664774	3.52E-91
CES1	1521.91412	-3.887455237	3.62E-91
DENND2A	380.3941593	-2.253236514	8.61E-91
PREX2	722.9551552	-2.412555061	1.11E-90
DEFB132	119.3499684	-4.995730021	1.53E-90
RAD51AP1	726.2065883	2.302139861	1.96E-90
CUTC	786.0939085	-1.169870191	2.15E-90
LRRTM2	44.99936615	-2.603934402	2.89E-90
ORC6	459.8339425	2.567686093	3.07E-90
AL138752.2	3.007039602	-1.281832803	4.14E-90
CRYBG2	185.6490106	3.171718108	4.15E-90
MRAS	2885.585022	-2.302670869	4.17E-90
TMEM63B	4692.458537	1.271717967	5.38E-90
SALL4	114.9174786	2.696216673	5.81E-90
TSTA3	6932.87752	1.758702628	6.11E-90
HAPLN1	275.7245202	4.93963334	6.26E-90
CCDC36	49.04371293	-2.171424719	6.90E-90
CIDEC	2166.767654	-5.373818492	7.84E-90
FLVCR1	1594.483593	1.501926358	8.10E-90
STX11	280.5214432	-2.223559812	2.03E-89
ARHGEF15	1033.721995	-1.890289212	2.59E-89
CNRIP1	605.6500279	-1.827400471	3.57E-89
FAM83H	8941.441912	1.75082395	4.12E-89
TMEM132C	427.1634696	-4.807808257	7.91E-89
ANGPTL5	18.50788311	-4.242436892	9.94E-89
MASP1	78.97644028	-3.890836855	1.37E-88
ALAS2	8.862656733	-3.61794049	1.68E-88
HES6	548.9876067	2.810014974	2.30E-88
CENPK	324.3861215	1.923776726	3.39E-88
TTC28	1568.093482	-1.510092776	3.75E-88
DHDDS	2592.026023	-0.969814339	3.75E-88
LAMP5	862.5731373	2.909243376	4.36E-88
SPATA9	28.13053575	-1.809182214	4.81E-88
PDLIM3	2867.139908	-2.510452264	5.10E-88
LDLRAD2	115.3173393	-1.993659845	5.47E-88
TIMELESS	3014.676136	1.47175109	7.51E-88
EBF2	305.9665767	-2.368945109	8.80E-88
GIMAP8	970.8678541	-1.892503696	1.15E-87
MFAP2	2571.170273	2.357687581	1.86E-87
CENPI	358.7397794	2.147392101	1.96E-87
MGLL	6650.724768	-2.319035833	2.03E-87
GPRASP1	499.8663782	-2.113526602	2.51E-87
TNNT1	1840.847378	4.46982806	2.52E-87
SQLE	6146.848559	2.307755673	2.59E-87
PCNA	7056.78748	1.426186925	2.96E-87
TPRN	2400.325976	1.968716651	3.39E-87
PCK1	614.0672549	-5.34637355	3.52E-87
H2AFX	2402.324771	1.89890442	3.88E-87
STIL	1030.37714	2.074163907	4.63E-87
CXCL11	858.7470714	3.763413581	5.46E-87
AFAP1L1	827.6084452	-1.663172727	6.66E-87
ST6GALNAC6	3351.15512	-1.278699192	7.27E-87
CCNE2	503.4638526	2.415454767	7.28E-87
PARP1	16961.0383	1.153598961	8.30E-87
ANK2	1117.13908	-2.425073026	8.38E-87
GOLGA8Q	1.776418608	-1.52954076	8.41E-87
DPP3	3904.93708	1.457180383	8.43E-87
CA4	158.8787082	-5.359332636	8.59E-87
LLGL2	5916.291217	1.739714549	1.06E-86
HIST1H2AM	36.48785004	3.896063106	1.21E-86
CEMIP	1248.621273	3.136803976	1.38E-86
TRIM11	2546.36048	1.324093006	1.97E-86
CGA	611.0289305	8.353480701	2.20E-86
STAT5B	5066.064689	-1.25640475	2.33E-86
CLIC5	555.3058887	-2.560134743	2.68E-86
CACHD1	1095.331388	-2.160439164	3.36E-86
FAM180B	33.19998341	-4.121185039	3.85E-86
MPRIP	8145.489098	-0.997328872	6.23E-86
MYT1	227.7547302	5.01494424	6.59E-86
CCT3	26060.54397	1.172963103	7.34E-86
ISG15	7282.346219	3.534202228	7.70E-86
IL17D	105.7294565	-2.069775076	7.93E-86
AOC2	80.23062044	-2.486009046	1.30E-85
MISP	2465.788707	3.273203045	1.34E-85
EGFLAM	788.2174392	-1.822201219	1.65E-85
PTBP1	16527.15399	0.645193042	2.09E-85
PROC	51.29504529	2.483716814	2.29E-85
ZNF695	141.163989	3.199579947	2.36E-85
GNAL	436.1881312	-2.111249595	2.47E-85
VGF	86.61593582	4.878374199	2.66E-85
ATP6V0B	8497.80738	1.358620272	2.74E-85
BMP8A	74.86889706	2.32657423	3.51E-85
GSTM5	521.9308045	-3.758321731	4.11E-85
PPP4C	7401.897008	1.315543532	4.65E-85
TONSL	1453.045597	2.053253675	4.76E-85
HIST1H2BD	2456.088994	2.606656934	4.86E-85
IGSF10	476.9750157	-3.235538574	5.55E-85
HCN2	105.8847742	3.66001587	6.29E-85
PDP2	978.4905883	-1.276126395	7.03E-85
LAGE3	1751.51494	1.963160026	8.19E-85
NAT8L	1065.139514	-3.334091075	8.21E-85
PALM2-AKAP2	50.9417675	-2.952213017	8.37E-85
PRRT4	104.7408231	-3.735495339	8.53E-85
RHPN1	2819.043855	2.277319347	1.06E-84
GYPC	1498.087466	-2.003560325	1.35E-84
SYNGR3	180.3085539	3.116193979	1.57E-84
DNAH14	741.9798762	1.53418564	1.78E-84
FAM149A	240.5608986	-2.197501383	2.15E-84
GOLGA8T	1.320677922	-1.700908179	2.26E-84
ST6GALNAC3	185.8160312	-1.944760164	2.50E-84
TSHZ2	1324.324866	-2.518840627	4.21E-84
CCDC141	43.88471459	-2.847953613	4.65E-84
ALDH1A1	1981.832576	-2.557975689	6.51E-84
ACTL8	160.7469557	7.12086799	7.91E-84
POLE2	375.2118423	1.55639123	9.02E-84
GIPC2	151.714768	-2.607485056	9.59E-84
MYH11	7354.929239	-3.294004521	1.05E-83
RTKN2	563.7747513	2.046619696	1.19E-83
MATN3	1541.653333	2.865375831	1.23E-83
CLCN6	1033.488256	-1.030410311	1.33E-83
TUBA1C	5755.602386	1.436420508	1.43E-83
CDK5	1184.347372	1.375042645	1.43E-83
FAM122A	1610.702822	-0.910035777	1.50E-83
ARTN	277.0827458	3.206936868	2.15E-83
PKHD1L1	60.55901281	-3.661172785	2.24E-83
TIMM17A	4614.923482	1.121091731	2.24E-83
GRM8	46.82767911	2.816132134	2.51E-83
SYNPO2	4203.009077	-2.657623916	2.54E-83
MICU3	138.9106124	-2.241034522	2.79E-83
PID1	455.7716531	-2.524910543	3.19E-83
C3ORF80	259.0774188	2.003922762	3.23E-83
CBX3	14563.76926	1.011330256	3.62E-83
EIF4EBP2	12504.33943	-1.088706406	3.66E-83
TFR2	212.0530183	3.130140155	4.01E-83
SLC52A2	4586.496531	1.771854007	4.31E-83
PHLDB1	4985.830857	-1.429510131	5.10E-83
LILRB5	306.0390355	-2.858388987	5.46E-83
RNFT2	406.4805472	2.088633321	7.51E-83
CETP	125.9552313	-2.349364064	1.05E-82
WDR34	5444.492505	1.559882864	1.18E-82
ARF1	41007.92954	1.041994296	1.78E-82
FAM13C	179.7389014	-2.29819609	1.86E-82
AKAP6	287.8018121	-2.384467085	1.97E-82
ADAM8	1353.153087	2.236541686	1.97E-82
INTS7	2841.426075	1.208114874	2.10E-82
CDT1	1025.117079	2.404414687	2.16E-82
STRBP	3888.518877	1.10211247	2.50E-82
DQX1	132.4682367	4.027951926	2.66E-82
S1PR1	1771.987761	-2.064501658	2.67E-82
ARMS2	1.554010492	-1.614246386	3.30E-82
AUNIP	250.9107364	2.192764207	3.96E-82
APOLD1	2578.953368	-2.176461265	4.32E-82
CXCL10	3202.120202	3.604997361	4.47E-82
MLYCD	739.8066241	-1.100261229	4.57E-82
AMOTL2	4728.351804	-1.504450364	9.78E-82
TMEM270	26.55409954	4.34723798	1.01E-81
TPD52	15927.48817	1.943389603	1.06E-81
MAB21L1	112.1232285	-2.814525871	1.12E-81
FBXO43	69.60887168	2.374641905	1.48E-81
METTL11B	12.0682032	5.538169162	1.68E-81
FREM1	348.4250921	-3.073811721	1.99E-81
FFAR4	112.7588931	-2.133152756	1.99E-81
ADH1B	9487.300754	-5.195632136	2.18E-81
E2F2	628.9355346	2.518327964	2.52E-81
CRB3	902.3732123	1.593725892	3.01E-81
HTR1D	72.56719261	3.680012641	3.70E-81
PECAM1	11710.54493	-1.663431581	4.85E-81
PRR11	1123.086967	2.577785627	5.58E-81
MTMR10	1842.276788	-1.135405675	7.49E-81
FEN1	2439.813009	1.591368191	8.61E-81
ARHGAP39	1578.234423	1.652069044	1.05E-80
PKD2	1844.562503	-1.496564198	1.37E-80
COL6A6	291.4393591	-3.324796568	1.50E-80
TOR3A	4312.196555	1.000683158	1.70E-80
NOTCH4	1687.864638	-1.558270817	1.79E-80
PRCD	43.40683567	-1.974198262	2.46E-80
BNIP2	3567.270345	-0.899215054	3.16E-80
EDNRB	835.6380305	-2.221620159	3.80E-80
GTF2IRD1	2267.33055	1.054130964	3.85E-80
TMEM206	825.0082568	1.401517335	4.24E-80
PPP1R1A	1564.560061	-3.976283963	4.39E-80
OLR1	1181.024309	2.283106236	4.71E-80
HIST1H2BO	30.18116527	4.197411931	6.01E-80
SOX17	273.9238145	-2.231818002	7.20E-80
PFKFB3	9259.468632	-2.096396944	8.38E-80
RIPPLY3	198.1792965	3.125608212	1.16E-79
KIF24	588.8873222	1.527106693	1.47E-79
GINS2	1227.618044	2.134488677	1.62E-79
VAMP3	5819.536055	-0.793202611	1.84E-79
SH3GLB1	7824.07299	-0.888105193	1.85E-79
CRY2	3264.962241	-1.254956855	1.98E-79
FHL5	145.655011	-2.665430984	2.60E-79
AQP1	9887.94962	-2.119116693	3.47E-79
CYP2U1	665.0048473	-1.44215202	4.13E-79
ERG	1074.386592	-1.697552919	5.77E-79
KCTD5	2577.436378	1.061489004	6.90E-79
CFAP45	356.1025479	2.664659143	6.95E-79
CDH5	3190.018168	-1.680089307	7.96E-79
TLN1	24257.02548	-0.976910023	9.04E-79
SDS	681.2903148	2.215119657	9.16E-79
ATP6AP1	17614.40642	1.212982007	9.86E-79
EMP1	12972.8499	-1.889278467	1.04E-78
MAOA	2805.288198	-3.411062327	1.24E-78
MEOX2	392.4935811	-2.852975622	3.60E-78
TLCD2	772.3586436	-1.794220581	4.09E-78
TNMD	121.5190298	-4.418797256	5.69E-78
TCEAL7	130.1323793	-2.133568281	6.36E-78
CDKN1C	1045.616549	-2.128213632	6.39E-78
TRHDE	63.20843102	-4.188059866	6.77E-78
CBX4	3306.961776	1.69055759	7.43E-78
STAB2	67.282038	-3.012565598	8.45E-78
PYCR3	1975.123812	1.785993237	1.13E-77
C10ORF10	6068.741004	-2.324521966	1.15E-77
FBXL6	1632.522708	1.760961439	1.15E-77
DIAPH3	659.6993755	2.271767512	1.28E-77
MTHFD2	6135.694823	1.486296288	1.28E-77
EIF2AK1	14914.37263	0.859829238	1.36E-77
HSPB2	90.21072055	-2.55658805	1.36E-77
ALDH1A2	245.8392662	-2.894866734	1.66E-77
ISG20L2	4509.085958	0.892709144	1.78E-77
ARID5B	5081.590246	-1.560186413	1.81E-77
C19ORF12	1739.768684	-1.358611574	2.24E-77
ANGPT1	424.29473	-2.843756577	2.65E-77
FAM162B	50.87551999	-2.156412872	2.83E-77
EPB41L2	4600.728248	-1.74170142	3.55E-77
TAL1	196.3647504	-1.93940721	4.25E-77
SLC25A22	2062.295093	1.526440098	4.89E-77
MARCKSL1	22054.19733	1.46166099	5.72E-77
ARHGEF40	3044.569071	-1.324550672	8.24E-77
PLK4	673.9868348	1.755991812	9.59E-77
ADIPOQ	7196.52836	-5.297536432	1.32E-76
PSRC1	673.4412395	1.813013977	1.36E-76
PTPRB	2094.726549	-1.898663644	1.55E-76
P3H4	2493.442438	1.537659118	1.60E-76
HNRNPAB	10481.85356	1.041621489	1.66E-76
FGF1	1053.936243	-2.110337545	1.95E-76
NAXE	7420.946595	1.313814791	2.24E-76
TYMS	1614.400709	2.025106873	2.76E-76
MBOAT7	7528.592732	1.4081234	2.86E-76
TUFT1	3666.700344	1.497727341	3.44E-76
CIDEA	613.7597358	-5.120294898	3.52E-76
PYGO2	5977.789836	0.909501698	3.67E-76
RCBTB2	853.3905795	-1.200565193	3.69E-76
LSM4	5913.251905	1.371370023	5.71E-76
MAP3K20	5232.579478	-1.572795672	5.86E-76
COX7A1	617.1629568	-2.583492719	5.99E-76
BMX	107.9938498	-2.65755266	6.58E-76
MYLK	9540.599861	-2.177313403	7.86E-76
HDGF	25208.99303	1.199903309	7.95E-76
TSPAN7	837.9620129	-2.457556254	8.03E-76
TEF	1875.087225	-1.43100211	8.14E-76
WASF3	804.9673656	-2.244979003	8.19E-76
RTBDN	72.96428855	5.544561828	8.30E-76
AHNAK	98886.99275	-1.612646404	8.36E-76
CDC20B	293.1766072	6.538475678	9.75E-76
USHBP1	188.2089043	-1.913867742	9.90E-76
FAM72D	39.40790342	2.916811949	1.12E-75
EPM2A	470.6524275	-1.217271998	1.32E-75
SH3BGRL2	1369.302459	-1.946303635	1.44E-75
FAAP24	380.3831149	1.140979893	1.57E-75
FAM196B	88.30836522	-3.992848001	1.63E-75
CCM2L	241.2029757	-1.704041461	1.66E-75
EOGT	1410.173413	-1.295623191	1.99E-75
PROS1	1583.911999	-1.941975919	2.02E-75
ERICH4	2.878069655	-2.831990993	2.29E-75
NKAIN1	2714.140317	4.030964114	2.43E-75
SLC29A4	659.2301876	-2.634366977	3.94E-75
SRP9	13640.08796	1.017288726	4.40E-75
SYT13	3899.639377	4.962774763	4.42E-75
FAM126A	1283.082255	-1.923141239	5.13E-75
TMEM256-PLSCR3	3.49602345	-1.131735074	5.53E-75
KL	162.6468041	-2.473380785	5.94E-75
AP1S1	3247.234357	1.205441028	6.70E-75
NVL	2799.396888	1.302337211	6.97E-75
HSD11B1	246.9299349	-2.849292673	7.06E-75
PRCC	5940.751463	0.940689716	7.31E-75
TMBIM1	8936.110104	-1.19853764	7.37E-75
TMEM8A	4320.826943	1.278112058	7.63E-75
MCM2	3960.280672	1.746530562	8.52E-75
FAM72A	83.75103493	2.363558805	9.10E-75
ESRP1	9527.268775	1.64033476	9.62E-75
DCTPP1	3188.759705	1.251651444	1.03E-74
NRN1	1039.410042	-2.273840996	1.16E-74
CALCOCO1	4846.87373	-1.120419141	1.18E-74
ORC1	396.3131051	2.249969282	1.29E-74
PER1	2988.249011	-2.139809933	1.31E-74
BRIP1	695.5321639	2.18290752	1.37E-74
DNAJC18	527.2047591	-1.072484394	1.41E-74
TMEM255A	206.7996118	-2.236314204	1.42E-74
RNF150	1078.888419	-2.728745824	2.06E-74
IL4I1	660.1371641	2.640714516	2.54E-74
KNOP1	1979.487367	1.031638645	4.48E-74
MCM4	8534.080837	1.789451441	4.91E-74
KCTD12	6763.719133	-1.612959084	5.27E-74
ITPKA	86.05762545	3.278508819	5.47E-74
RYR3	156.2326734	-2.444207152	5.61E-74
ITPRIPL1	185.6596919	-2.368409911	7.43E-74
CELF2	2305.452804	-1.995239328	7.54E-74
TMEM145	255.9866062	3.781182072	8.06E-74
TMEM100	257.781949	-3.453986859	8.96E-74
DLC1	3118.401877	-1.829110744	9.76E-74
MAP7D3	668.0783692	-1.951087525	1.05E-73
PDE1B	456.1888206	-1.889537087	1.20E-73
UTRN	7484.698496	-1.553122084	1.44E-73
NME1	4229.279818	1.910158437	1.45E-73
KISS1R	76.96606776	4.630942643	1.69E-73
AASS	391.7046982	-1.899572753	2.04E-73
APCDD1	1706.256764	-2.217382357	2.27E-73
SAMD5	485.6205893	-2.99839303	2.63E-73
HIST1H3D	126.438044	3.305106991	2.75E-73
ADGRL4	2057.316863	-1.652174512	3.08E-73
FMO2	2104.185707	-3.282279435	3.11E-73
TEK	935.5616343	-1.90441469	3.72E-73
EMCN	1229.237422	-1.908528028	4.79E-73
PQLC2L	103.369382	-2.937159327	5.05E-73
TNFRSF18	554.5624167	2.92078625	6.57E-73
COX6C	34902.93792	2.778059702	6.63E-73
FAM89A	543.9225601	-2.54901695	6.89E-73
CAMP	79.88168379	4.054540167	7.50E-73
SBDS	5055.574361	-0.843267326	7.54E-73
THSD1	372.2219805	-1.480465767	8.37E-73
SLC12A8	1351.72939	1.484780177	1.13E-72
STX12	3731.157369	-0.762198431	1.24E-72
EZR	24186.23189	1.277334227	1.34E-72
SCN9A	82.83630325	-2.394655628	1.39E-72
PCNX1	3697.57156	-1.133622316	1.63E-72
SAPCD2	1294.406294	2.185865775	2.21E-72
SMYD4	813.6926727	-0.800392993	3.10E-72
SAMD4A	1119.676252	-1.763338723	3.22E-72
TRPM3	19.99177837	-2.836176879	3.78E-72
BLM	616.6452238	1.966603296	3.99E-72
CEACAM5	2711.807605	5.35303922	4.29E-72
MS4A15	229.0145028	5.036168	4.51E-72
HELLS	1049.811086	1.710751344	4.76E-72
ZNF668	350.9496061	1.005692654	5.13E-72
CCDC178	52.18553956	-2.980505455	5.69E-72
C14ORF180	189.5752938	-5.251646534	5.70E-72
DNA2	568.2305919	1.672954755	6.32E-72
CPM	2410.865303	-2.148304437	6.47E-72
AVPR2	92.70646593	-2.802615571	7.54E-72
SSX2IP	1938.169527	1.285789556	7.79E-72
PARVA	6640.259531	-1.044615783	7.92E-72
TRIB3	2797.856819	1.665213409	8.12E-72
XRCC2	455.5384565	1.864495033	8.99E-72
TUSC5	2099.285236	-5.171487727	9.13E-72
RGL1	1691.20591	-1.560888405	1.05E-71
B4GALT3	4706.538437	1.203394577	1.09E-71
CA3	311.0680449	-3.76396078	1.11E-71
LHX2	50.64948496	4.414582786	1.20E-71
CENPL	658.683694	1.343732126	1.38E-71
ZWILCH	1282.429742	1.159576948	1.63E-71
IRF7	2558.242148	1.921678212	1.70E-71
DIXDC1	2228.261491	-1.480699675	2.13E-71
HIF3A	145.2755295	-3.769089672	2.19E-71
HLF	752.0816977	-2.901722294	2.26E-71
RECK	1113.981404	-1.77756719	2.56E-71
ATAD2	5092.452103	1.927197303	2.75E-71
CCL14	186.1351549	-3.282893228	4.35E-71
FBXO31	1971.623793	-0.923670515	4.37E-71
PDE11A	188.4061898	-2.637268145	4.76E-71
TSLP	48.46123409	-3.22177211	5.06E-71
PRR36	2173.731523	2.197636836	5.30E-71
NDN	1005.985472	-1.900189086	5.35E-71
ECE2	792.1834829	1.924384775	5.77E-71
RAB8A	2973.636043	0.778117826	6.21E-71
GPRC5A	19768.02617	2.392915551	7.08E-71
CPA1	19.01841759	-4.194559943	7.33E-71
DDX39A	3853.618563	1.476102773	7.47E-71
CBLN2	715.651809	5.91701564	7.47E-71
4-Mar	37.55242754	3.992102595	8.09E-71
IGSF9	3187.766782	1.960313133	1.09E-70
LSR	8953.510468	1.568512097	1.12E-70
ZEB2	2642.019	-1.663198432	2.23E-70
ADM2	907.7007515	2.131632529	2.35E-70
TMEM170B	640.1779733	-1.677796472	2.76E-70
KAT2B	1140.43071	-1.475461186	3.00E-70
JTB	10283.45672	1.110857031	3.71E-70
TMEM132A	6157.937211	2.121141198	3.90E-70
CFLAR	6035.374028	-1.045693051	4.64E-70
SNRPE	4279.751035	1.186771596	4.72E-70
SAMD14	126.1941665	1.768253773	5.03E-70
CLEC1A	183.6161814	-1.671266181	5.79E-70
PLPP7	160.2336095	-1.982621009	7.30E-70
INMT	337.5337759	-2.578754745	8.75E-70
IL21R	296.7551427	2.563253315	9.13E-70
BCAS4	1904.982357	2.066742109	9.13E-70
LRRC70	42.93897632	-1.987751656	1.01E-69
CDADC1	464.4558609	-0.824730801	1.13E-69
PRKN	192.8384925	-1.947746332	1.19E-69
ADHFE1	354.4017333	-2.064191257	1.41E-69
ALDH18A1	8161.239333	0.995673921	1.56E-69
HIST1H2BH	97.75599917	3.21591891	1.64E-69
SYNDIG1	441.7119575	2.782795481	1.70E-69
LRP1	28432.384	-1.804870341	1.73E-69
ANGPTL2	5239.099296	-1.913960341	1.94E-69
KCNAB1	326.1250601	-1.892530587	2.07E-69
JADE1	2365.157597	-1.127103113	2.22E-69
ADCYAP1R1	206.9270566	-2.739350487	3.01E-69
CERS2	19483.58309	1.306013811	3.08E-69
CXCL2	272.5487462	-3.395566897	3.11E-69
CAMK2N2	57.62012371	3.100469421	3.76E-69
PARPBP	430.6694439	1.591643232	4.64E-69
C21ORF58	568.5996314	1.657541459	5.45E-69
ADGRD1	288.5890195	-2.617952694	5.70E-69
CDCP2	1.781559436	-1.435576869	5.73E-69
PTPRM	3121.622969	-1.606636075	5.89E-69
FLAD1	3802.938933	1.205716158	5.94E-69
NDRG2	6945.934578	-2.231060882	6.14E-69
PRAME	1708.567823	5.83730015	6.34E-69
FADS3	1308.912953	-1.629808221	7.33E-69
TMEM88	126.6776688	-2.015579052	7.46E-69
C8ORF88	48.3825837	-2.100153399	7.46E-69
GRAMD1A	5632.068718	1.046408473	8.90E-69
PLA2R1	1320.742278	-1.554894955	9.11E-69
CREB5	512.7120662	-2.12734572	1.04E-68
STAT5A	3710.145626	-1.524896417	1.14E-68
MOB3C	1186.839781	-0.909154686	1.21E-68
RCC2	13280.91124	1.022497106	1.25E-68
IFI6	22122.43689	3.000334188	1.37E-68
GLP2R	32.89201267	-3.785799423	1.38E-68
AK3	3630.478768	-1.026530121	1.59E-68
SCAMP3	6324.651226	1.027098377	1.79E-68
KIAA1524	673.869197	1.863011356	2.49E-68
SNRPB	10195.15272	1.256734111	2.56E-68
FANCD2	1419.860566	1.474118531	2.96E-68
QKI	5570.110206	-1.315052124	2.98E-68
CBX7	1950.44041	-1.566914122	3.06E-68
ABLIM1	8286.026319	-1.480532487	3.12E-68
GPR68	756.3285834	1.744651628	3.14E-68
HOXA4	68.0461499	-2.30604353	3.42E-68
TWIST2	325.4453105	-2.352126245	3.49E-68
CFL1	50680.75791	1.003419049	3.52E-68
ODF2	4259.563912	0.912910483	3.85E-68
CACFD1	2983.179662	1.408645865	4.15E-68
CSAG1	44.90861231	8.191680864	4.17E-68
BCL9	3852.461623	1.209016875	4.43E-68
SLC9A9	476.1075645	-1.680332146	4.55E-68
COL25A1	67.0415379	-2.811285797	5.03E-68
ASB1	1361.871942	-0.979846838	5.83E-68
CHL1	799.6487081	-3.039183169	5.89E-68
LRTM2	98.94355343	5.432531007	6.25E-68
RPUSD1	1764.732117	1.354087269	6.37E-68
TMED3	10216.92715	1.316890157	6.53E-68
KY	36.59562305	-3.387421115	6.65E-68
GALE	2295.984084	1.594971499	7.64E-68
AGPAT2	4102.661944	-1.82647704	9.71E-68
TIGD3	61.35470591	2.05230119	1.00E-67
NOVA2	303.7339128	-1.528486617	1.01E-67
CEACAM6	11574.17069	4.706626722	1.11E-67
MATN2	2854.026991	-2.597036589	1.17E-67
ARHGEF39	383.3313542	1.732491459	1.25E-67
CLPSL2	89.33136973	3.423314253	1.29E-67
MMRN1	593.6180013	-3.200626371	1.37E-67
DMRT2	72.0480544	-2.893829619	1.45E-67
PRG4	718.5432544	-3.683471221	1.52E-67
ZNF781	71.08547162	-1.542315748	1.59E-67
KANK2	4797.277279	-1.23171305	1.82E-67
UTS2B	12.90283318	-2.37475111	1.88E-67
MGARP	24.13995631	-2.221579676	2.00E-67
CRIM1	8619.691562	-1.702124686	2.05E-67
PRRG3	102.9742763	-2.992640027	2.07E-67
HASPIN	168.9113238	2.004612824	2.11E-67
AP1M2	6432.804614	1.565132699	2.19E-67
CD302	604.588227	-1.72431028	2.19E-67
C1ORF112	784.7233944	1.326302649	2.97E-67
SNX33	3156.736818	-0.830008862	3.00E-67
IGF1	243.4329678	-2.619209665	3.27E-67
VAV2	3767.554228	1.049672726	3.70E-67
MSRB3	2855.767178	-1.829456851	3.97E-67
CXCL12	8736.523179	-1.905606035	5.12E-67
DAAM2	1256.48255	-1.887561157	5.27E-67
AKR1C1	1091.952203	-3.577799001	5.73E-67
CDC25A	496.4376892	2.146226692	5.88E-67
NPR2	628.1415349	-1.652657673	7.13E-67
NR3C2	572.5929238	-2.166635691	7.16E-67
TEAD1	4533.630072	-1.378367329	8.37E-67
ACAN	393.6839762	3.184973953	8.94E-67
C10ORF128	483.9067464	-1.798985679	1.02E-66
CLDN5	939.8997891	-2.616875106	1.15E-66
ARRDC3	5935.428534	-1.420540169	1.23E-66
IL11RA	602.2029747	-1.531091963	1.24E-66
HCAR3	26.71615228	-2.295208913	1.28E-66
MEDAG	680.5596951	-2.41015361	1.49E-66
GPRASP2	730.288256	-1.346957598	1.54E-66
COA6	1374.227469	1.266430381	1.64E-66
EGR1	21079.10994	-2.617715468	1.90E-66
FKBP4	23712.17231	1.44259221	2.03E-66
FBXL19	1828.053843	1.223490324	2.10E-66
LAMA4	7234.679835	-1.605069478	2.13E-66
DONSON	1039.589415	1.407690864	2.74E-66
SGO2	799.0977054	1.430718575	3.53E-66
HIST1H2AD	87.30089508	3.307823636	3.96E-66
GAL3ST2	58.17248624	4.669819819	4.15E-66
TSEN54	2339.739344	1.251547314	4.36E-66
ZNF367	639.3761675	1.674587426	4.48E-66
MAPK8IP2	1956.35955	2.671299085	4.56E-66
PGM5	629.5925191	-2.552563372	4.75E-66
TMOD1	218.956962	-2.865866818	4.76E-66
CD209	338.710186	-2.685277697	4.92E-66
FAM96A	2235.363924	0.878000012	5.41E-66
ADAM33	425.8432423	-2.732270001	6.72E-66
P2RY14	136.0470249	-1.889097635	6.97E-66
ACAD11	38.32181758	-1.363681986	7.16E-66
CACNB3	2627.589788	1.416053283	7.39E-66
HGH1	2833.280199	1.45186146	7.44E-66
ECSCR	230.965936	-1.717229175	8.00E-66
BCL2L2	3011.065985	-0.951037859	8.56E-66
FOXP3	354.4073134	2.091186497	8.66E-66
RHOJ	924.7061969	-1.548313204	8.87E-66
PCDH18	1699.980567	-1.955797308	8.87E-66
CTIF	2842.065333	-1.268307935	1.16E-65
HSH2D	1214.095621	2.670714249	1.25E-65
SMYD3	707.1447616	1.63886286	1.40E-65
ROGDI	2630.873443	1.494582414	1.75E-65
TESMIN	2118.95981	1.998045024	2.02E-65
WT1	305.678159	4.670367436	2.22E-65
SLC37A1	2209.316576	1.204423222	2.26E-65
SNRNP25	2334.9013	1.298186839	2.34E-65
CACNA2D1	909.9564935	-2.047236686	2.37E-65
C9ORF172	322.5108927	1.948807451	2.76E-65
CASP14	1053.385714	6.368574937	2.88E-65
SUCLA2	2218.672237	-0.971742082	3.09E-65
LEPROT	6858.961963	-0.865372183	4.08E-65
SOX7	352.4812127	-1.841374932	4.35E-65
HIST1H2BE	16.46532147	3.252621638	4.41E-65
NUDT16L1	2274.90768	1.29336948	4.64E-65
ADCY4	743.5839767	-1.779439203	4.73E-65
TMEM140	1523.747274	-1.095144514	5.42E-65
HIST1H4I	943.8861404	2.012228034	5.84E-65
SEL1L2	8.336568694	-3.853653346	5.87E-65
SNCA	167.986305	-1.738147259	6.37E-65
SLCO1C1	27.09526956	-2.124771552	6.99E-65
CDH23	489.9412415	-2.081469707	1.00E-64
RPL26L1	1109.063521	1.000298859	1.21E-64
S100A14	12685.53429	2.650645763	1.22E-64
TRPA1	279.7219413	4.52465333	1.30E-64
RMI1	1226.036822	1.195736222	1.35E-64
SYNM	5860.537332	-3.075215975	1.40E-64
RNF187	11349.43859	0.972984139	1.46E-64
STMN1	12462.09863	1.790839369	1.65E-64
SLC22A3	173.0595744	-2.944584918	1.77E-64
DBNDD1	2615.128152	1.857659332	1.79E-64
SLC16A3	2726.762395	2.161060524	1.87E-64
MMP10	306.1736396	3.941050964	1.87E-64
ADAMTS1	4167.315281	-2.272477847	1.89E-64
SMIM3	1492.998968	-1.489581428	1.91E-64
CSRNP3	243.7674589	-2.426630743	2.23E-64
SPRY1	2823.393414	-1.84916997	2.27E-64
RXRG	37.06570828	-3.140017576	2.32E-64
ZFP36	11969.14059	-2.226218475	2.39E-64
KIT	3486.744448	-2.960308136	3.46E-64
HOXC11	530.6364786	3.540966286	3.57E-64
C9ORF116	534.4716058	2.035938389	3.76E-64
KLF6	12529.49606	-1.344366708	5.09E-64
HSPB2-C11ORF52	1.208295546	-3.247062181	5.96E-64
HOXC13	669.1238847	2.973716377	6.46E-64
HIST1H2BK	1963.667847	2.02140024	6.70E-64
ZFAND5	10236.36723	-0.907635832	7.23E-64
TMCO1	9674.88558	0.916552071	7.61E-64
KIFC2	1377.846332	2.046447504	7.73E-64
ELAVL1	5850.417665	0.614394024	7.85E-64
TRDN	70.09361376	-4.511091162	9.13E-64
PDE1C	369.0553991	-2.775122038	9.16E-64
DPYSL2	5909.781241	-1.401738216	1.11E-63
SSPN	2125.470189	-1.661001781	1.14E-63
MYLK2	24.86429301	2.602864679	1.27E-63
SPATS2	2293.667927	0.839053449	1.33E-63
NECTIN2	13554.378	1.277468254	1.53E-63
HABP4	651.5806569	-1.233870148	1.64E-63
SPINK9	1.588580164	-1.433995914	1.67E-63
RNPEP	8097.17238	0.984275299	2.09E-63
SF3B4	7223.536909	1.00424012	2.31E-63
CNTNAP2	2273.052016	3.941462616	2.61E-63
COQ8A	4057.024062	-1.395798295	2.67E-63
FBXW7	1406.092008	-0.951214265	2.99E-63
SYNE1	3389.395823	-1.52897493	3.11E-63
TBL2	3485.946989	0.851116226	3.65E-63
B3GALT1	38.88499677	-3.19493849	3.97E-63
SHANK3	1741.001053	-1.407563115	4.46E-63
PSENEN	3682.780148	1.183982952	4.50E-63
VSIR	2112.82476	-1.624855803	5.27E-63
PECR	691.969406	-1.461500677	6.50E-63
NAT14	1255.016652	1.713041238	6.91E-63
ACAA2	3191.877062	-1.260262662	8.73E-63
HM13	11738.00737	0.995263612	1.00E-62
DAB2IP	4250.098682	-1.159619907	1.01E-62
CHTF18	1293.78763	1.776845813	1.16E-62
CD80	76.30374027	2.20675032	1.42E-62
ATP1A3	246.0908434	3.508200484	1.45E-62
FAM49A	932.2114453	-1.627410842	1.54E-62
KLF11	1640.573455	-1.231430461	1.64E-62
RHBDL1	265.9526396	2.583557699	1.69E-62
RHOXF1	11.35982819	-2.672439794	1.84E-62
SAA1	5272.432379	-3.635530334	1.93E-62
PDGFD	1687.215838	-1.835149412	2.12E-62
EPN3	2810.821619	2.169278271	2.23E-62
ISM1	841.9578108	-2.219050088	2.33E-62
RUNX1T1	445.417047	-1.864878579	2.75E-62
REEP4	1694.100765	1.36827838	2.87E-62
STXBP2	3311.295791	1.436943327	3.12E-62
SPINT2	32417.84809	1.390876414	3.38E-62
ARHGAP19	1183.373484	-0.967435695	3.58E-62
SMIM22	3058.887868	2.538660833	3.77E-62
PCYOX1	9201.947237	-1.149429092	3.92E-62
TMEM252	8.814629719	-3.191701977	4.00E-62
DAP3	9352.941764	0.861582463	4.04E-62
APH1A	17859.11292	0.867452037	4.18E-62
RGCC	1377.354384	-1.547464099	4.49E-62
CKAP2	2198.855466	1.35350177	5.00E-62
CDH13	1307.420317	-1.462079217	5.04E-62
TNFRSF9	197.6541526	2.625393179	5.32E-62
MANF	3871.119686	1.110631435	6.66E-62
HIST3H2BB	158.974864	3.065508002	6.73E-62
CDCA4	1220.722841	1.256214107	6.78E-62
LAMTOR2	3657.409037	1.329209069	7.13E-62
KLK4	193.0054022	3.170330019	7.37E-62
C3ORF67	276.7404872	2.048445487	7.38E-62
SNTB2	2295.981998	-1.032249562	7.79E-62
BMPR1B	11005.04371	4.4240134	7.91E-62
CFD	3299.266497	-3.151575906	1.01E-61
PTPN21	1275.849092	-1.496912985	1.13E-61
SMYD1	246.2416184	-5.018199061	1.18E-61
CLCN2	602.701305	1.305072366	1.24E-61
CHPF	8348.733655	1.406305069	1.25E-61
PARD3B	1234.014938	-1.225842831	1.42E-61
LHCGR	11.44019448	-4.901621949	1.51E-61
KIAA1211	381.2755391	2.558516576	1.56E-61
PTPN14	4105.592699	-1.649334536	1.62E-61
HAS3	585.7765953	-2.79591032	1.67E-61
ITM2A	1691.396305	-2.233043677	1.73E-61
PAK3	230.7767493	-2.624615719	1.74E-61
HIST2H4A	33.54862824	2.859069938	1.89E-61
KLHL10	7.788359936	-1.694867547	2.15E-61
N4BP3	2206.049601	1.81546405	2.24E-61
GPR34	548.3482106	-1.825147029	2.26E-61
MRGPRF	407.6223671	-2.060457721	2.32E-61
MRPS34	4400.65667	1.334220914	2.45E-61
KLF10	5090.595582	-1.187665662	2.45E-61
PHKG2	2212.569583	1.141142339	2.56E-61
KCNMB1	612.614991	-2.397150842	2.62E-61
MBNL1	8311.735896	-0.97984585	2.67E-61
DNASE1L3	111.2912306	-2.80287688	2.91E-61
UBAP2L	13884.32342	0.779723862	3.29E-61
ZNF48	1231.387632	1.035795234	3.45E-61
ZCCHC24	2750.708667	-1.610348379	3.77E-61
TOR2A	1052.202098	1.16282034	4.00E-61
HIST1H3J	11.49478058	4.200855104	4.07E-61
FOXJ1	393.4146406	4.45087563	4.99E-61
CDC7	749.3992927	1.752445025	5.15E-61
HPRT1	2329.61428	1.160916929	6.00E-61
CREB3L1	4430.87942	2.23443966	6.31E-61
LMO7DN	2.846296995	-3.13053227	6.41E-61
ALG1	1566.477879	0.925528023	6.95E-61
ABCB5	52.47894065	-3.508743413	7.03E-61
HGNC:24955	76.57976555	4.850550527	8.03E-61
EPDR1	828.0097782	-1.901392298	8.05E-61
PLAUR	2275.004449	1.723891022	8.09E-61
GLYCTK	219.4442246	-1.502026941	1.01E-60
CYB5R3	11876.49928	-0.980270392	1.04E-60
POLR2H	3097.546624	1.062258465	1.04E-60
NKX3-2	68.56765448	2.914756201	1.08E-60
PFKFB4	760.0833577	1.271899319	1.09E-60
GIMAP6	1454.991318	-1.588562947	1.10E-60
RIBC2	221.0700796	1.799429903	1.19E-60
TRAIP	389.0079233	1.2711133	1.26E-60
EIPR1	1475.959466	0.859756602	1.30E-60
RBP7	890.4209231	-2.236501922	1.30E-60
MYOM2	136.1728759	-2.533020211	1.33E-60
CBX8	731.560279	1.440327356	1.36E-60
PDIA4	15259.28027	1.139818008	1.36E-60
LMNB2	4400.506541	1.327822231	1.37E-60
PER2	2472.008568	-1.210633768	1.71E-60
CNTD2	474.2288331	2.957633526	2.11E-60
GRAMD2B	1744.766145	-1.434397271	2.19E-60
FOSB	6628.761922	-3.389142993	2.49E-60
CD248	3527.722996	-1.770625841	2.66E-60
POU6F1	569.5598901	-1.160733157	2.77E-60
CAPN11	117.853838	-2.376413941	2.83E-60
CSRP1	20618.36317	-1.299668256	2.83E-60
P2RY12	105.1650057	-2.499052606	2.87E-60
PRRT3	1043.642241	1.970363843	3.09E-60
FAM72B	73.37278046	2.303181679	3.10E-60
TACC1	6492.764099	-1.864931373	3.65E-60
HADHA	14076.12057	-0.661238969	3.68E-60
ATP13A1	5341.805693	0.859786873	3.75E-60
TMEM9	8835.629087	1.117327968	3.80E-60
IER5L	1090.905951	1.756538735	3.93E-60
SPARCL1	18906.66727	-1.741908317	4.54E-60
PIF1	191.419605	2.275659493	5.68E-60
XPNPEP2	109.7036865	-2.896458539	5.82E-60
HPD	55.30634792	-2.937723607	6.00E-60
PPP1CA	10423.94157	1.09559298	6.04E-60
CD3EAP	480.9820326	1.110636188	6.48E-60
GRK5	922.6923822	-1.276036327	6.64E-60
ATIC	6903.006869	0.833703927	7.89E-60
RAMP1	1133.728139	3.008526376	8.18E-60
AL109811.4	1.931019694	-1.298524041	8.23E-60
CENPO	808.0254942	1.219468798	8.43E-60
LRWD1	1179.758273	1.101359822	8.55E-60
IGFL3	29.01785848	4.929140753	1.10E-59
SAMD1	3130.903622	1.112919777	1.17E-59
MAML2	1881.983211	-1.895726625	1.19E-59
NR2F6	4017.031873	1.218892665	1.27E-59
RAD54B	272.8538571	1.543780176	1.32E-59
MYH1	39.07478709	-3.052432647	1.39E-59
TSACC	47.46086956	1.768164202	1.41E-59
FANCA	694.9809207	1.858280309	1.49E-59
VTI1B	4514.309701	-0.77257356	1.50E-59
SAV1	2986.677075	-0.96048823	1.57E-59
RELT	490.415032	1.459839022	1.87E-59
TRAF2	1845.14248	1.129894706	1.98E-59
CCR8	44.30795175	3.140902042	2.34E-59
MEF2C	1916.883307	-1.427855782	2.45E-59
PAK4	5947.132985	1.220284376	2.70E-59
CYYR1	1428.698185	-1.789605609	2.82E-59
MIS18A	1020.362876	1.11204544	2.89E-59
SPDYC	168.176039	6.173927562	2.95E-59
CELSR3	913.2584131	2.423180393	2.98E-59
DPM2	3391.837641	1.045666182	3.10E-59
RSPO3	322.9798558	-2.423451738	3.16E-59
COL1A1	403363.7876	2.207414901	3.34E-59
RAPGEF2	2258.201911	-1.007331476	3.34E-59
C20ORF204	140.2317046	2.384079768	3.38E-59
NANS	4382.015323	1.151895745	3.61E-59
SYNGR4	17.26408511	3.128161725	4.12E-59
MAL2	18651.16342	1.710343952	4.47E-59
HSD17B7	874.5261597	1.279102221	4.66E-59
TARS2	3159.801761	0.998569422	4.79E-59
FAM110A	2084.031799	1.471157133	4.93E-59
METRN	3301.280652	2.333302159	5.02E-59
CCNE1	500.0753139	2.710513942	5.03E-59
NEURL1	860.4920553	3.410394372	5.30E-59
CST5	206.4721498	7.120848366	7.16E-59
PC	2897.410134	-1.654547443	7.61E-59
SRSF1	11850.67933	0.583071344	7.92E-59
TLX1	118.5948403	5.825138872	8.03E-59
CUBN	154.6051078	-1.662920529	8.21E-59
GGCT	4818.926143	1.371770258	8.33E-59
ADH4	14.22369376	-3.914699106	8.72E-59
PSMA5	5872.831261	0.883751146	9.11E-59
LETMD1	2847.238098	-0.847450519	1.17E-58
BUB3	8836.160114	1.061343926	1.25E-58
SHMT1	2085.484099	-1.147867634	1.30E-58
HBA1	9.452010888	-4.230574929	1.37E-58
YDJC	1114.647668	1.432280358	1.40E-58
TNFSF4	451.8776199	1.811507418	1.45E-58
SMS	7064.558247	1.125864733	1.48E-58
DBF4	906.5102287	1.237110496	1.58E-58
ILDR2	105.8369516	2.236891779	1.66E-58
HNRNPF	18560.78151	0.712199427	1.67E-58
STX6	4386.324581	0.827773148	1.67E-58
FGF2	924.8431532	-2.752890422	1.69E-58
TANK	2801.052174	-0.940033015	1.80E-58
RAB25	7041.946519	1.486695181	1.83E-58
GTF3C1	9211.282105	0.870260004	1.92E-58
TMC2	18.70348635	-2.463993773	2.34E-58
USP44	37.80206784	-2.258787266	2.41E-58
SLC25A39	9101.803945	1.135804174	2.54E-58
WDR76	881.7279575	1.303104551	2.91E-58
BPNT1	3111.807789	0.895253705	3.04E-58
RUVBL1	3690.990176	0.989951212	3.15E-58
PVALB	714.8839379	5.181673229	3.52E-58
KLHL30	63.89696266	-2.902021465	3.69E-58
PGM1	4512.34167	-1.367588276	3.69E-58
AKR1C3	1467.651751	-2.445901191	3.96E-58
CLDN11	671.475353	-2.429424074	4.05E-58
PCSK5	713.8674084	-1.75994401	4.77E-58
LRRC38	6.387519902	-3.901855795	4.79E-58
EVPL	3210.085835	1.616846601	4.86E-58
HNRNPU	34040.09053	0.529480187	4.91E-58
PLPPR5	16.69107992	3.791695697	5.13E-58
ABCA5	1259.607198	-1.555758718	6.77E-58
CHRNA9	73.60764769	5.242698127	7.30E-58
BAX	2507.495559	1.157595787	7.75E-58
SYN2	243.3136255	-2.835298288	7.94E-58
MPDZ	2531.756596	-1.276022743	8.62E-58
SLC7A5	7585.40435	2.579465652	9.19E-58
NUP62	5183.974959	0.7260873	9.99E-58
FBN2	727.5332797	2.902026709	1.06E-57
ARAP3	988.0453291	-1.255889855	1.07E-57
CHAF1B	1302.363321	1.402302625	1.15E-57
FANCF	1694.080941	0.931360639	1.21E-57
HOXA5	261.7024674	-2.389194304	1.24E-57
GPR182	13.97223518	-2.370361944	1.35E-57
DRP2	66.23009306	2.017943185	1.47E-57
GPR19	102.7790361	2.334776912	1.59E-57
MDFIC	2604.626539	-1.292791827	1.67E-57
KLHL4	60.37144473	-2.026568916	1.79E-57
CSTF2	1210.03641	0.806627372	1.95E-57
ULBP1	96.93734299	3.152479604	2.01E-57
MICAL2	5985.535534	1.434336504	2.31E-57
PGP	1283.218451	1.272992762	2.47E-57
FAM196A	739.3725075	4.021073292	2.76E-57
SMIM10	229.545086	-1.518781334	2.86E-57
KLHL13	713.1070606	-2.631573183	2.99E-57
H3F3A	3304.470685	0.991827199	3.07E-57
RNF125	772.8535342	-1.422045043	3.23E-57
LARP6	708.971255	-1.706294678	3.66E-57
HMGN1	11823.87842	0.895754769	3.85E-57
KRT8	75104.98295	1.840006962	4.97E-57
NAT1	7901.318896	3.384481763	5.83E-57
FAM110D	163.4527034	-2.072584884	5.90E-57
CYSRT1	139.6971678	2.224700735	6.04E-57
KCNA2	16.08260975	-3.133352297	6.20E-57
EIF3L	9772.019766	-1.07708552	6.42E-57
WBP4	882.2609099	-0.748015452	6.76E-57
ITGA1	3879.600628	-1.316398562	6.86E-57
FBXO40	2.831338841	-3.424492734	9.03E-57
TTC7B	931.4874876	-1.077956053	9.46E-57
NABP2	2426.273908	0.785673462	9.60E-57
MUC1	33272.94975	2.536130164	1.00E-56
FAM47E-STBD1	8.985230243	-2.327539615	1.08E-56
DSN1	1666.472039	1.119509774	1.17E-56
TGFBR3	4316.206273	-2.488200876	1.26E-56
FAM213A	7688.520787	-1.306734726	1.28E-56
FOXO4	1573.319856	-1.067657916	1.37E-56
SRMS	325.054376	2.296189661	1.52E-56
JAKMIP1	110.9874572	2.70855	1.66E-56
KANK3	272.610437	-1.885361582	1.72E-56
RFC2	2254.778016	1.019759455	1.91E-56
SPATA17	355.1826692	1.824608049	1.96E-56
RAPGEF3	1144.825858	-1.731680196	1.99E-56
POSTN	67813.42248	2.096323103	2.32E-56
N4BP2L1	895.1790281	-1.281854349	2.41E-56
ABCB1	349.1033496	-2.054276929	2.60E-56
PLEKHM3	176.4466769	-1.655538935	2.66E-56
MRPL17	3351.301495	0.981851346	2.89E-56
CX3CL1	5690.267476	-2.399091033	3.19E-56
FCGR1A	323.0808972	1.718657738	3.27E-56
MMP28	331.2714373	-2.054706732	3.38E-56
DNASE1L2	90.4369612	2.282097726	3.43E-56
TICRR	574.3319024	2.011729847	3.63E-56
ZNF687	3863.859121	0.884024234	3.80E-56
NPW	79.7335597	3.834551414	3.94E-56
MYCBP2	5317.965852	-1.289101885	4.33E-56
DCAF13	4207.579852	1.266320641	4.61E-56
MRPL14	2860.476537	1.284307676	5.47E-56
IGFL2	97.3263568	3.108528431	6.49E-56
MFAP4	4552.316677	-2.483370484	7.13E-56
SCN11A	41.80698902	-2.15878511	7.75E-56
NUDT7	132.5767164	-1.459886643	9.61E-56
ETFDH	1423.006062	-0.953335466	9.91E-56
GPR89A	409.4533147	1.009618165	9.95E-56
LEF1	1555.304978	1.972682334	1.06E-55
C1ORF131	957.0535848	0.862235234	1.35E-55
APOO	1005.284644	1.112159245	1.58E-55
ZBTB4	7367.540106	-0.90535616	1.89E-55
ASCL1	234.6756707	6.4819513	1.95E-55
SPOCD1	316.3574432	2.511211837	2.01E-55
ARHGAP24	644.0487922	-1.360234624	2.31E-55
SNRK	2827.597978	-0.859499552	2.32E-55
PENK	111.4782182	-3.9906529	2.41E-55
WDHD1	993.9366458	1.255055358	2.69E-55
RIIAD1	54.5164356	3.339749725	3.10E-55
ICAM2	480.7261669	-1.479921449	3.32E-55
CANT1	9826.627357	1.285854465	3.76E-55
CREB3L4	7612.49227	1.665564496	3.82E-55
SEPHS2	8676.354455	1.199942501	3.87E-55
ADAMDEC1	545.127984	3.087666223	4.38E-55
MGRN1	5725.67666	0.814288618	4.71E-55
CYP26B1	457.198124	-2.278579688	4.86E-55
DLK2	130.3524713	-1.719116452	5.01E-55
ZNF366	162.7922412	-1.847760824	5.11E-55
TMEM245	5237.840549	-0.96839403	5.43E-55
ARHGAP10	945.6054611	-1.44670125	5.46E-55
ADGRA2	2458.022263	-1.518681427	5.51E-55
B4GALNT4	1869.680072	1.913062124	5.66E-55
ALG3	3190.524221	1.125413957	5.73E-55
DDIAS	506.1298716	1.71166724	5.76E-55
CBX2	1485.176067	2.618548068	6.04E-55
SOCS3	4964.39201	-1.957187832	7.10E-55
ODF3L1	23.31372987	-2.201526451	8.16E-55
BARD1	1060.83803	1.186828934	8.70E-55
ANGPTL7	72.77707086	-4.313290702	8.96E-55
PPM1F	2155.428671	-1.022237697	9.83E-55
CAPSL	71.1312946	3.964189275	1.07E-54
HNRNPA2B1	45368.36652	0.552626892	1.15E-54
TFE3	4032.972379	-0.671102034	1.18E-54
SAA2	848.1269154	-3.460473687	1.36E-54
HOXB13	316.4718526	5.858517651	1.38E-54
SDC1	23171.41169	1.895290764	1.41E-54
PDE7B	242.552635	-1.625167361	1.72E-54
CA9	381.7331863	4.761005981	1.79E-54
TJP3	3417.056191	1.684146658	1.80E-54
PPP2R2C	1329.013694	3.495316738	1.92E-54
APOBEC3B	641.5795881	2.58257621	1.92E-54
VIM	62097.70055	-1.453810766	2.30E-54
ADSS	6118.995944	0.896801479	2.36E-54
CIB3	35.46900593	3.121823403	2.51E-54
CHST7	192.05661	-1.204658408	2.51E-54
ANKRD22	418.0082975	2.120379659	2.60E-54
ZMYND10	858.4457113	2.50629657	2.63E-54
STARD10	14306.18917	2.110240363	3.49E-54
COL22A1	523.8294786	3.193070752	3.58E-54
MAPKAPK2	15275.03555	1.062334636	4.00E-54
TYMP	6075.717491	1.755475658	4.86E-54
SLC9A3R1	21176.19236	1.864791949	4.98E-54
FOXO6	382.7070269	1.692608534	5.20E-54
CHEK1	1044.561572	1.524638786	5.48E-54
FBLN5	3800.870575	-1.846409061	6.04E-54
TMEM92	76.41988653	2.561283715	6.13E-54
PARN	4991.743192	0.704249583	6.17E-54
BRCA2	680.6624618	1.524863304	6.50E-54
TLR4	1228.449068	-1.532655636	6.57E-54
PTK6	1266.353347	1.969413541	6.76E-54
PSMC4	5644.088975	0.956271657	6.80E-54
TMEM79	1643.822494	1.440447978	6.85E-54
FER	1222.668296	-1.062190845	6.86E-54
HSPE1	5518.838481	1.138799173	7.05E-54
HIST1H2BC	447.8643897	2.522226562	7.23E-54
SEC14L1	4600.578131	-0.858697523	7.70E-54
LIG1	2643.186301	1.037836326	7.95E-54
RHNO1	2137.295027	0.998136109	9.21E-54
VIT	346.7147771	-2.876985089	9.22E-54
PPP1R14B	4348.613471	1.531079453	9.62E-54
FGD4	1065.282143	-1.264905546	1.02E-53
DPEP1	91.67704662	2.381333764	1.07E-53
VAMP8	7780.52737	1.074103823	1.10E-53
HIST1H2BF	42.38705172	3.451638209	1.15E-53
SYNGR2	16430.8826	1.161720935	1.15E-53
NMRAL1	3353.453674	1.136493089	1.16E-53
KCTD13	1338.513391	1.0794405	1.27E-53
PASK	1084.874775	1.079806249	1.30E-53
DLG3	4950.222618	0.956052075	1.31E-53
S100A7	1956.978507	6.298545275	1.35E-53
PRDM5	242.3309579	-1.428364205	1.36E-53
ADIPOR1	11591.55872	0.869290321	1.38E-53
TMEM43	6751.592349	-0.769296306	1.41E-53
SMARCA4	10605.4742	0.888477243	1.48E-53
LINGO1	1412.139599	2.532438341	1.63E-53
ZDHHC12	2150.471007	1.176892231	1.74E-53
GOLGA8S	2.349330894	-1.1338433	1.74E-53
TOMM40	3843.300182	1.193386143	1.83E-53
OCIAD2	2559.094544	1.107894118	2.46E-53
HIST1H4D	17.23407645	3.209491256	2.57E-53
ZC3H12B	100.0801616	-1.418092062	2.71E-53
RBFOX2	5710.576676	-0.820781739	2.75E-53
PTPA	13881.99979	0.863375201	2.88E-53
PCDHGB7	266.3764387	-1.77747285	3.47E-53
MEOX1	459.9431037	-2.711562781	3.58E-53
TIMM17B	2419.715234	1.164838543	3.72E-53
COPG1	17182.5078	0.811602833	3.86E-53
ARHGAP11B	310.9895945	1.540788885	4.21E-53
ABCA1	2900.338374	-1.414835463	4.44E-53
PDXDC1	14211.33927	0.918991824	4.93E-53
RASSF7	1890.856028	1.694518434	4.93E-53
RFTN2	284.0794081	-1.38431025	5.39E-53
ARL4A	1295.381838	-1.528413607	5.61E-53
ADAR	34637.16327	0.913378737	5.65E-53
C20ORF144	23.81392132	1.644300975	5.67E-53
CABLES2	1121.327669	1.240284664	5.81E-53
PAX7	117.2221934	6.7728621	5.99E-53
CENPS	227.3696358	1.103170781	6.15E-53
PGAM5	3176.909409	0.894948702	6.15E-53
IL17REL	59.86080251	3.490707175	7.27E-53
PTGIS	1914.212752	-2.084212027	7.60E-53
EGR2	1637.94025	-2.120084844	8.49E-53
STARD8	631.9918879	-1.204420462	9.97E-53
ZNF25	991.9780224	-0.869079064	1.04E-52
NMU	94.5423156	3.622238577	1.17E-52
FAT4	809.745731	-1.882752223	1.24E-52
LRRC73	176.4879684	2.128840013	1.26E-52
TCTEX1D2	334.8692974	1.250694842	1.28E-52
PLXNA3	4221.645782	1.081277205	1.28E-52
ADAM19	1404.485808	1.627499707	1.56E-52
RBPMS2	275.2976213	-1.774661941	1.59E-52
NECTIN3	285.0483769	-1.802715955	1.78E-52
SAA2-SAA4	239.729192	-3.879080388	1.79E-52
NRP1	6713.903493	-1.279421642	1.95E-52
TBC1D10B	4717.057433	0.721213991	2.00E-52
FAM212B	496.2150907	-1.428693482	2.04E-52
GOLGA8H	10.45169412	-1.576826391	2.25E-52
SIAH2	6313.230848	1.644598159	2.45E-52
YAP1	6826.989575	-1.142062106	2.49E-52
TXNDC17	2143.17316	1.0831447	2.52E-52
SLC12A4	2480.687708	-1.023617232	2.65E-52
TSPAN13	18058.24545	1.631408653	2.72E-52
LBX2	81.43809581	1.767701754	3.48E-52
PELI2	580.1481667	-1.701853646	3.84E-52
FOS	20579.51315	-2.533242115	4.46E-52
KIF1A	1020.056671	4.620511059	4.71E-52
KLHL21	3449.424419	-1.180433785	4.80E-52
CXCL9	6160.987344	3.108717831	5.22E-52
FNDC10	1097.1484	1.70685875	5.83E-52
ERMN	116.7954754	2.550522499	6.17E-52
RITA1	1530.342103	0.808445585	6.42E-52
TTBK2	969.3719146	-0.914965321	6.48E-52
PRDM11	669.6022245	-1.078803828	6.50E-52
MRPL13	2909.963689	1.237786833	7.37E-52
ACOT7	1841.3043	1.363494163	7.60E-52
DIAPH2	1304.798686	-1.223968355	9.58E-52
FAM57B	134.6935374	2.840505356	1.01E-51
CAPS	2845.866814	2.176329115	1.02E-51
DCN	45557.45724	-1.964803529	1.04E-51
SPAG1	1118.838137	1.38327123	1.04E-51
PSME2	8262.773103	1.250548366	1.20E-51
KRT19	93510.55727	1.915574899	1.26E-51
ILF2	16010.76567	0.980278907	1.30E-51
MCRIP2	1781.389166	1.554764695	1.30E-51
COL4A3BP	2962.388989	-0.969685455	1.31E-51
PMM2	1190.058589	0.911337547	1.35E-51
ZNF672	2821.098491	0.849442881	1.39E-51
FAM102A	11916.47864	1.092105545	1.42E-51
FILIP1	425.1132403	-1.69025444	1.54E-51
TUBG1	2804.137377	1.060279604	1.59E-51
ADAMTSL4	767.1254958	-1.903529049	1.63E-51
SULF1	16779.31998	1.849922339	1.73E-51
TMEM178A	153.0396096	-2.151365464	1.73E-51
CENPX	2546.455928	1.428052565	1.76E-51
GINS4	585.0425087	1.929366388	1.77E-51
ENTPD7	1007.318209	1.157569632	1.77E-51
GBX2	10.58981617	4.272058384	1.79E-51
DPY30	2449.27962	0.856442548	1.81E-51
LPCAT1	5953.886711	1.225469987	2.00E-51
CDKN2A	1234.685926	2.742808261	2.15E-51
C2ORF88	279.1203103	-2.345332144	2.21E-51
DENND5A	4473.2823	-0.790390691	2.26E-51
VLDLR	1569.056911	-1.843091989	2.46E-51
PI16	1117.083276	-3.708322647	2.58E-51
DUSP1	11589.55122	-1.993133968	2.87E-51
IGIP	821.0385552	-1.037879426	2.95E-51
RFC4	1388.784545	1.268728017	3.32E-51
SCN3A	89.72188846	-2.802830652	3.41E-51
ORAI2	3045.721005	0.968005658	3.62E-51
CFB	3445.125624	2.527709624	3.78E-51
MFSD3	1782.88939	1.61008097	3.80E-51
GPR17	31.24953502	-2.545530038	3.83E-51
INSM1	257.6084508	4.683365739	4.11E-51
EEF1A2	6149.826077	3.435022064	4.28E-51
PCCA	1321.027745	-1.148240753	4.28E-51
RASSF9	242.713818	-2.032140169	4.46E-51
ATF7	3266.332764	-0.645224473	5.04E-51
DTYMK	1664.097775	1.063183675	5.23E-51
CNTNAP3B	56.5761257	-2.729440242	5.25E-51
CRYBG3	1155.652962	-2.009014043	6.20E-51
HIST1H2BJ	199.1709401	2.412862944	6.45E-51
IL33	1049.271176	-2.655653436	6.46E-51
ADH1C	181.4226415	-3.468127938	6.73E-51
C1QTNF7	207.6436684	-2.641642294	7.26E-51
PKDCC	728.185363	-2.137110955	7.51E-51
WDR86	237.4035987	-2.097317646	7.54E-51
VWCE	58.9905082	-1.824871764	7.87E-51
YPEL4	69.28997294	-1.598730316	8.03E-51
VIP	9.768201157	-2.020244981	8.03E-51
PIGU	1980.950109	0.932901109	8.55E-51
UBQLN4	4783.146221	0.925778934	8.61E-51
SMG7	8422.064151	0.690681493	1.07E-50
SMC4	3730.857268	1.470649673	1.07E-50
CDC42EP2	858.5189006	-1.206184085	1.09E-50
NPHP3	462.3647207	-0.950965833	1.16E-50
OASL	1206.980104	2.383272883	1.18E-50
SLC39A11	5794.002687	1.406445856	1.20E-50
SYT5	75.0897758	3.951667295	1.21E-50
ECHDC3	1321.916397	-1.510880633	1.45E-50
ERH	6584.936368	0.831450095	1.45E-50
LRRC46	343.2134657	2.083148986	1.46E-50
LDB3	116.1595811	-1.665909792	1.68E-50
SCN2B	92.68358199	-2.885513804	1.81E-50
ARPC5L	3018.255778	0.928363879	1.91E-50
BRI3BP	2275.461198	1.081510625	1.99E-50
SMKR1	205.0748979	1.99547556	2.14E-50
TNNT3	126.0293704	-3.080239845	2.33E-50
NDE1	2454.41011	0.889237458	2.34E-50
RCC1	3397.217524	1.126059568	2.36E-50
AVPR1A	464.3699693	-1.729159037	2.36E-50
C1QTNF1	2213.484477	-1.751893643	2.58E-50
LMO2	893.2403868	-1.189822689	2.61E-50
LRRC45	1708.225706	1.451297794	2.69E-50
FAM173A	851.2105675	1.744690046	2.74E-50
ANKRD29	394.1019409	-2.210279064	2.78E-50
DNAAF3	225.9538984	2.421611004	2.86E-50
KCNJ3	3242.836571	5.051670579	2.95E-50
HIST2H2BE	4652.46051	1.991910383	3.22E-50
ZHX3	2263.466199	-0.986094126	3.53E-50
PAICS	10738.55799	1.001330157	3.54E-50
CALR	56356.24729	1.029005994	3.57E-50
MTX1	1220.918408	0.834762807	3.81E-50
DEGS2	4441.453369	2.554994898	4.08E-50
PPARA	1132.399508	-1.50895077	4.12E-50
ARHGAP31	2388.224046	-1.214701988	4.65E-50
FAM69A	940.6247746	-1.168614466	5.02E-50
ACTL6A	4212.483662	0.912557243	5.30E-50
RASL10A	73.90972761	-1.940034704	5.33E-50
SEPT10	3297.138133	-0.987550707	5.94E-50
NEK7	4196.681334	-0.988645798	6.82E-50
RTKN	3058.974502	1.026810356	7.07E-50
NRIP2	304.1301848	-1.179470137	7.09E-50
NMB	403.4154188	-1.922646343	7.12E-50
PAGR1	646.6199117	1.243143131	7.24E-50
ABHD12	5253.875151	1.092077487	7.76E-50
JPH2	474.7072931	-2.486981016	7.96E-50
USP53	2674.489926	-1.257739972	8.23E-50
F11R	10428.43726	0.950422946	8.48E-50
ARL6IP1	19961.57883	0.979757824	8.56E-50
MYO1C	16940.20628	-0.938055884	8.64E-50
MRGBP	1376.904562	1.048125423	9.18E-50
PPP1R15A	3687.646216	-1.259376887	9.23E-50
SGK1	3884.804285	-1.476314562	1.01E-49
CAV3	3.089543793	-2.549701728	1.04E-49
ATP6V0C	2343.3274	0.967123799	1.10E-49
RFX5	3902.731098	0.876225689	1.11E-49
KDM5B	10770.57275	0.991840839	1.12E-49
TREH	12.58491814	-2.020335071	1.13E-49
HMGA1	8341.444158	1.542653605	1.16E-49
COL5A1	29216.14518	1.833326124	1.20E-49
PDRG1	1891.885539	1.120714321	1.27E-49
ACKR3	2198.522968	-1.791980178	1.32E-49
ARMC3	153.4156358	2.929165851	1.36E-49
LRRC3B	16.60498743	-3.595624404	1.38E-49
MXD3	521.850427	1.634076725	1.39E-49
GRIN2D	256.7211337	2.089909614	1.39E-49
C10ORF142	4.977674095	-2.317462119	1.42E-49
MAPK15	959.4290439	2.680900407	1.52E-49
FOXP2	180.6712903	-2.1145647	1.60E-49
SRL	62.78453736	-1.859031352	1.74E-49
ST3GAL3	668.3496651	-1.015516616	1.79E-49
LIMK1	3371.165599	0.962385402	2.00E-49
LHX6	421.9200143	-1.747251962	2.02E-49
UNC13A	167.1691625	3.24690993	2.31E-49
TMTC1	2151.424796	-2.297690972	2.41E-49
BLOC1S3	1278.329735	0.756929351	2.55E-49
LURAP1	56.0036766	-1.494100592	2.62E-49
PPP1R37	3823.243291	1.136338977	2.66E-49
C17ORF62	4454.278898	0.902560994	2.75E-49
PPP1R14A	304.1509191	-2.345543664	2.88E-49
ABHD11	3419.072438	1.347826187	2.93E-49
HCRTR1	5.615432107	-1.806012942	3.13E-49
CENPH	611.2754098	1.092846726	3.26E-49
SFXN1	2781.324271	1.109790439	3.32E-49
LCA5	527.9798754	-1.268875202	3.43E-49
KLHL36	2580.924766	-0.905151247	3.56E-49
PCSK7	1519.840901	-0.86309448	4.32E-49
PSMD14	4214.96308	0.795375141	4.45E-49
PIK3R1	9650.266975	-1.453972835	4.74E-49
YIF1B	2226.034871	1.103387684	5.12E-49
ZBTB16	360.1783512	-3.216193497	5.59E-49
STX1A	480.8166122	1.482417948	7.06E-49
TSPAN17	2868.5839	0.858935546	7.54E-49
TMEM54	3099.256089	1.289144601	7.80E-49
SMIM29	1665.961993	1.158123252	7.80E-49
ARHGEF10	1795.82269	-1.057595633	7.80E-49
ABCB8	2302.197168	0.912904255	8.09E-49
ACBD6	2733.907595	0.771309505	8.39E-49
KCTD10	4813.024376	-0.596309949	8.76E-49
RNPS1	8205.043608	0.747838211	9.19E-49
LRRC59	12213.7467	1.290066177	9.54E-49
UQCC2	2276.902302	1.164501287	1.02E-48
ACVRL1	1548.589871	-1.149853274	1.06E-48
POGK	7208.151725	0.860106769	1.07E-48
DNASE2	5457.724254	0.808527287	1.09E-48
NIPSNAP1	5216.96987	0.939380591	1.16E-48
BAK1	1411.655187	0.968426871	1.30E-48
KNSTRN	1110.381965	1.168223497	1.39E-48
SLC39A4	1450.965742	1.910598104	1.50E-48
CYB561	12384.37606	1.29400118	1.55E-48
ESAM	2010.825757	-1.193912301	1.62E-48
SLC30A8	2009.662694	5.186147374	1.67E-48
SIDT2	3930.131692	-0.897906609	1.77E-48
MAN2A2	2931.205651	-0.973582715	2.03E-48
PPP6R1	5526.697003	0.76269225	2.09E-48
R3HDM4	4927.089771	0.873697973	2.20E-48
MAPKBP1	1468.900231	-0.773965051	2.75E-48
MAP4	18287.67305	-0.678318767	3.06E-48
ZC3H3	2175.108641	0.99094362	3.22E-48
KCNE1	20.48182297	-2.478005576	3.36E-48
PRR7	222.8245192	1.936455732	3.48E-48
TDRD10	61.64700403	-2.010022428	3.55E-48
AAGAB	4757.463632	0.817741297	3.78E-48
FARSA	4042.371895	0.834852696	3.93E-48
TFB2M	1583.974865	0.852519017	3.95E-48
XIRP1	118.5098599	3.082387034	4.03E-48
APEX2	2570.262058	0.831194668	4.23E-48
RUNDC3B	128.7929877	-1.660510811	4.25E-48
SOBP	320.4040502	-1.699376899	4.28E-48
SPEF1	165.6372663	2.435185982	4.66E-48
ENTHD1	21.69353424	2.827922726	4.74E-48
MMP27	16.79640951	-2.732511077	5.04E-48
BCL6	4113.235089	-1.204458145	5.36E-48
CD99L2	3255.716032	-1.089653593	5.39E-48
WASF2	11029.38061	-0.807410287	5.56E-48
PFDN6	2195.61405	1.151602009	5.73E-48
EIF4A3	6861.041011	0.846868005	6.16E-48
CREBRF	1992.415497	-1.002863849	6.30E-48
CRABP2	31497.78304	2.151787999	6.42E-48
SHROOM4	855.0918709	-1.321914514	7.06E-48
THOC6	1947.910815	1.09173379	7.17E-48
CLEC14A	1332.882446	-1.347969919	7.46E-48
IDH2	13530.6765	1.37289168	7.49E-48
TMEM14A	1826.000978	0.909064958	7.61E-48
PEX11B	3211.689584	0.773560725	7.68E-48
SIX4	1389.405946	1.567700749	8.48E-48
ROBO3	293.8985414	-1.749289196	9.13E-48
SMIM10L2A	262.5258133	-2.189734167	9.18E-48
ADAMTSL2	576.9101859	1.570408812	1.08E-47
CEP85	1421.469656	1.027631794	1.22E-47
HPSE2	108.3943028	-3.254444239	1.23E-47
SLC25A44	3358.450602	0.624844329	1.35E-47
INPP1	697.5949666	-1.119549088	1.41E-47
AADAC	44.7742138	-4.463081199	1.44E-47
ABHD17C	1943.299364	1.380973457	1.58E-47
COBLL1	2748.126685	-1.41223156	1.59E-47
MYOCD	62.21762699	-2.4801099	1.63E-47
SDF2L1	1210.19064	1.466608194	1.72E-47
PTPN4	1426.969604	-0.802874498	1.73E-47
RASA3	2063.93422	-1.23071918	1.85E-47
NRSN2	3317.229483	1.005465614	1.86E-47
GLRA4	9.050982805	-3.287232989	1.92E-47
TRAF7	6540.966848	0.764889782	2.29E-47
ABI3BP	1960.257665	-2.220523552	2.34E-47
TMED9	11916.179	0.900942762	2.48E-47
KATNAL1	1135.948355	-0.988127776	2.50E-47
HIST1H3B	13.66800413	3.888268653	2.64E-47
COMMD5	2016.523129	1.02636855	2.86E-47
CRB2	52.97538434	-2.166639968	2.92E-47
GFER	1371.795966	1.130357008	3.02E-47
STIP1	11425.46501	0.960573077	3.14E-47
PDCL3	1635.219756	0.785651696	3.18E-47
FAM219B	766.9707273	-0.80828027	3.18E-47
CFAP157	261.9907186	1.414475463	3.23E-47
TACR1	265.8146149	-2.636643952	3.27E-47
SAMD10	726.6666807	1.212506819	3.44E-47
C2ORF54	1025.27092	3.773393142	3.75E-47
ZBTB47	1189.360137	-0.971390831	4.21E-47
ETS2	3704.953121	-1.246825098	4.25E-47
MRPL47	2427.917435	0.953242548	4.55E-47
CXCR2	36.62215349	-2.038308885	4.72E-47
C22ORF39	1438.487782	-0.834683006	4.76E-47
P2RX6	28.91625297	-2.563019058	4.81E-47
SIPA1L3	5582.523881	1.025150387	4.94E-47
RASGRF2	924.767386	-1.529263253	5.04E-47
RGS19	1119.958954	1.030662916	5.29E-47
PLAGL1	952.5770401	-1.766833465	5.60E-47
SOD3	1531.15464	-2.330564539	5.91E-47
LPAR2	1310.454097	1.144270469	5.95E-47
TDRKH	1622.802104	1.122070056	5.95E-47
CASP3	2380.620974	0.715166018	6.10E-47
TCF21	2.928139699	-2.674683456	6.29E-47
HYLS1	615.6771297	1.06236558	6.79E-47
IQSEC3	131.4052278	-2.168820346	6.83E-47
MEIS2	545.9427041	-1.591327296	6.92E-47
AGMAT	151.1956404	1.451229894	7.47E-47
CCDC80	15978.06831	-1.906091308	7.61E-47
TMEM238	306.9926956	1.902867896	7.66E-47
SRSF9	4655.08874	0.666110251	7.88E-47
CPNE7	577.4006609	2.552976977	8.06E-47
HIST1H4H	467.5189136	2.538872626	8.11E-47
EPCAM	14096.6542	1.408781677	8.22E-47
CKAP4	9299.350671	0.975048277	8.51E-47
TMEM97	2404.786718	1.526978197	8.51E-47
ORM1	180.9577546	4.775026617	8.91E-47
ZNF467	1336.560377	1.484613193	9.69E-47
HIST1H4E	37.77417656	2.779108507	9.84E-47
BOK	2587.987961	-1.358953995	1.11E-46
ARFGAP1	5678.357139	1.060563916	1.16E-46
SAC3D1	834.6053915	1.377854951	1.19E-46
TGFBR3L	37.88416009	3.034799902	1.26E-46
CD276	7606.498935	0.893060339	1.27E-46
CCDC152	131.5975517	-1.465410449	1.32E-46
C20ORF24	1204.523702	1.013984186	1.36E-46
DMBX1	40.30763017	3.052486953	1.39E-46
MED25	3438.765885	0.89261783	1.40E-46
PLEK2	486.3129963	1.400793584	1.44E-46
HIST2H2BF	173.7870211	2.433742031	1.44E-46
RBBP8NL	525.7111712	1.550693481	1.46E-46
TNIP1	7817.58878	-0.781364626	1.48E-46
BIN1	1480.53276	-1.717361808	1.48E-46
IL19	28.35893223	4.453688384	1.55E-46
CD200	847.274021	-1.245669204	1.61E-46
KCNF1	507.2623041	3.407720383	1.63E-46
PYCARD	2385.455295	1.866303607	1.84E-46
ABRACL	2472.746542	1.423132554	1.92E-46
CORO2A	3189.436976	1.400090327	1.92E-46
ACTA2	20881.70511	-1.582585889	1.97E-46
LRFN2	56.50854732	2.690616115	1.98E-46
KIAA1614	221.2496184	-1.238538476	2.19E-46
FAM72C	18.63442149	2.761265459	2.21E-46
SCX	74.20820344	2.365460493	2.24E-46
EXOSC4	1580.776253	1.493882747	2.28E-46
ARRDC1	3639.831545	1.134516694	2.30E-46
TEX45	70.95316129	1.999775016	2.48E-46
PMAIP1	1043.889384	1.875143748	2.52E-46
LAMC1	15302.73278	-1.207539554	2.60E-46
LHFPL5	38.85471924	3.623429748	2.61E-46
PRR15	2183.367508	2.372755104	2.81E-46
C1ORF43	18688.49722	0.745257744	2.82E-46
NEXN	812.067016	-1.448275013	2.85E-46
CLIP4	1190.734234	-1.788089721	2.90E-46
VSTM2A	1269.077709	6.241317236	2.95E-46
KRT18	47796.30708	1.665187425	3.02E-46
PTH1R	173.2711604	-2.195924649	3.13E-46
C1ORF35	1466.024937	1.187428076	3.27E-46
WSCD1	168.5645278	-1.827065016	3.27E-46
DNMT1	6361.324851	0.961574615	3.56E-46
CAPN9	499.9522523	2.661438762	3.69E-46
CTPS1	2196.68541	1.316970821	4.19E-46
TEX19	12.42000272	4.222519862	4.19E-46
NDUFAF6	1833.393215	1.226566063	4.20E-46
DSC1	43.3064284	-2.600732204	4.80E-46
BCL2L12	963.6077834	1.255641541	5.00E-46
LYPD1	86.06445914	2.072815917	5.04E-46
TLE3	8483.759786	0.957603074	5.05E-46
SCN5A	42.64380626	-2.234128357	5.57E-46
MRPS12	1892.840325	1.234187148	5.70E-46
SHTN1	5090.774344	0.960098577	5.86E-46
POLA2	1508.050006	0.912688588	5.86E-46
ABHD6	466.4231025	-1.234565012	5.89E-46
AXIN1	3045.559697	0.862826902	5.99E-46
TBC1D4	3178.057961	-1.226695887	6.31E-46
RTN4RL2	266.3478127	1.501873255	6.53E-46
ORMDL2	1972.615945	0.886307081	6.56E-46
U2AF2	9668.649894	0.690988039	6.88E-46
GGPS1	4287.068719	0.815234665	6.95E-46
ZMYND19	1333.980263	1.000314496	8.89E-46
HELQ	644.4011737	-0.537396834	9.15E-46
POP7	1723.727449	1.04032275	9.38E-46
HIST2H2AC	43.35157898	1.989015019	9.38E-46
MARS	5888.179504	0.675947329	1.00E-45
RDH16	191.0926864	2.599882574	1.01E-45
MYBL1	1111.501205	2.178537419	1.07E-45
MB	1655.696357	1.872121347	1.08E-45
CNOT11	3478.493023	0.653341664	1.09E-45
PAPPA2	74.46700027	-2.621299501	1.12E-45
DOPEY2	4869.611096	1.169756504	1.13E-45
SELENOI	4231.528199	0.99274215	1.23E-45
PRDX1	21575.45675	0.988852188	1.23E-45
EMILIN2	1109.605989	-1.487125526	1.30E-45
PIGQ	4740.711142	1.195116037	1.30E-45
SLC6A4	801.2507331	3.992384386	1.44E-45
AMZ1	250.1341119	2.565990146	1.62E-45
NELL2	2577.532722	3.066439081	1.77E-45
SNRPG	2357.841044	0.961372634	1.81E-45
LYPLA2	4026.815361	0.89375566	1.82E-45
AGMO	37.73074223	-2.396374229	1.87E-45
STON1-GTF2A1L	5.799573093	-2.424972454	1.97E-45
VGLL3	1112.645728	-1.813134597	2.09E-45
EEF2KMT	742.8092195	0.786758174	2.19E-45
TNNI3	93.04946096	3.920468269	2.25E-45
GPR84	116.3462151	1.90709141	2.30E-45
PYDC1	359.2046048	4.572636186	2.35E-45
SGCB	2843.086615	-1.123495162	2.45E-45
RMDN2	209.5161924	-0.959895215	2.45E-45
ETV7	407.0631826	1.987047499	2.78E-45
SMAD9	320.7197861	-1.418733074	3.14E-45
TTYH3	6444.537472	1.223419398	3.18E-45
CARD6	590.3007703	-1.312635053	3.32E-45
ALYREF	3610.870652	1.236937376	3.42E-45
PRR14	2791.792268	0.789499319	3.63E-45
KIAA0355	2294.597352	-0.794840494	3.73E-45
KCNB1	386.1897879	-2.934948133	3.78E-45
SLC22A12	5.284161439	-4.994160349	3.82E-45
THRB	1816.828161	-1.504043731	4.07E-45
CACYBP	5499.974093	0.917356114	4.20E-45
MFSD12	3085.31161	0.975891785	4.23E-45
SCUBE3	1279.721456	2.798900133	4.27E-45
CRYAB	7437.275825	-2.869332785	4.48E-45
PCSK1	594.482767	4.096718872	4.62E-45
NCAPG2	2090.738682	1.16675412	5.04E-45
PCDH17	688.53867	1.282810436	5.04E-45
PSMG3	1900.534083	1.172013735	5.23E-45
MAFF	1426.580992	-1.443478973	5.37E-45
COPE	7344.291217	1.039769465	5.39E-45
SLC44A4	7406.214393	2.543312689	5.47E-45
DNAJA3	4554.934555	0.728371872	5.59E-45
ATP2B4	10387.39354	-1.151352941	5.83E-45
ROCK2	4135.40618	-0.991753588	6.30E-45
HPN	2632.768636	2.212301595	6.35E-45
MYH3	137.5231097	-1.3883221	6.58E-45
AMOTL1	3137.514012	-1.496039327	7.13E-45
MANEAL	1235.297277	1.59184906	7.75E-45
PRKD1	426.5937777	-1.435460569	7.77E-45
FAM107A	889.8761738	-2.682652489	8.21E-45
ATP8B4	294.390905	-1.478622115	8.76E-45
EDDM13	26.2383749	-1.633267407	9.25E-45
C16ORF91	831.4033278	0.997241901	9.26E-45
MORF4L2	19496.32855	0.884760284	9.30E-45
TSEN34	3667.852861	0.886168816	9.57E-45
PUSL1	762.4553359	1.214718845	9.65E-45
DYNLT1	5346.609718	0.894451126	1.01E-44
HSD17B11	1416.532879	-1.314566539	1.07E-44
LAMA2	2697.96773	-1.896254469	1.13E-44
CMA1	56.69578516	-2.896516786	1.21E-44
CHPF2	4513.117433	0.806622651	1.27E-44
MYO19	2410.719378	1.009008598	1.47E-44
TBCB	3947.940347	0.994416765	1.58E-44
CCDC189	103.1653633	1.724033735	1.60E-44
RHBG	73.41205352	2.697330503	1.74E-44
EMX1	148.0751588	3.578450499	1.87E-44
VPS72	3553.501852	0.898484464	1.89E-44
GRIA4	140.7289244	-3.450213463	1.92E-44
CDKN2C	1297.945963	-1.411287233	1.94E-44
OLFML1	856.6276891	-1.404152936	2.00E-44
RET	3992.620522	2.824907944	2.16E-44
GEN1	1105.101101	1.01519473	2.28E-44
AC007906.2	172.0264673	-2.672445282	2.30E-44
C14ORF28	294.5511557	-0.797795021	2.45E-44
RAB11FIP2	1172.536634	-0.790051879	2.47E-44
SERTM1	7.701618355	-3.884646305	2.52E-44
NWD2	35.21042912	-3.824078801	2.83E-44
CD177	232.0685304	3.826324577	2.94E-44
LPAR6	1908.928839	-1.034017542	3.27E-44
AC005154.6	1.663662885	-1.227522428	3.34E-44
MFAP5	3733.942053	-2.018511328	3.58E-44
TMEM141	3523.056688	1.203048077	3.60E-44
MROH6	776.9151695	1.980688584	3.72E-44
MAPK10	557.2095488	-2.129306443	3.83E-44
EIF4E3	2477.807541	-1.067772778	3.84E-44
RTN4	21866.18318	-0.738788289	4.07E-44
HPS5	1957.779635	-0.755621503	4.18E-44
SLC39A7	12799.31346	0.915403309	4.60E-44
PDIA3	37920.1521	0.867482788	4.63E-44
DNAJC9	1269.263071	0.864660898	4.72E-44
TIE1	1748.501931	-1.228334925	4.75E-44
CLGN	1162.782311	2.665866741	4.90E-44
ADD3	4247.60889	-1.417398952	6.26E-44
TINCR	1062.52943	2.63849289	6.26E-44
PLEKHH2	597.828917	-1.795944312	6.29E-44
XG	351.7110272	-1.86899386	6.30E-44
LSM14B	3656.724964	0.807693235	6.86E-44
ARHGEF6	3964.958767	-1.499359416	6.94E-44
PPP1R35	929.8016041	1.278202953	7.07E-44
CYP3A4	7.3428672	-2.286989087	7.08E-44
MMP9	5558.910386	2.489014063	7.36E-44
EDN2	436.3563412	2.514139857	7.39E-44
BST1	331.558329	-1.207916798	7.39E-44
NDEL1	2263.760282	-0.607693324	7.43E-44
KIAA1257	162.6948922	1.924601749	7.51E-44
RELL2	122.7759676	1.541013024	7.54E-44
MAGED1	17600.65364	1.095659122	7.63E-44
PARD6B	3031.000316	2.212153201	8.54E-44
TYRP1	83.98080644	3.75501257	9.28E-44
C16ORF71	223.7212727	1.672155309	9.64E-44
ZNF296	374.1734184	1.581858648	9.83E-44
MSLN	1061.74602	4.238819347	9.92E-44
TIPARP	2655.001346	-1.202882812	1.03E-43
SLC25A25	1681.654035	-1.201950581	1.05E-43
HOXA6	39.32346965	-2.465530832	1.07E-43
FLYWCH2	1846.691795	1.16647113	1.07E-43
GID4	1012.546766	-0.789121577	1.10E-43
REM2	101.1399763	1.835904684	1.16E-43
ASNA1	4573.694056	0.708500298	1.21E-43
GRIN2B	43.23724489	-3.044730578	1.25E-43
AL357673.1	2.077541642	-1.110123981	1.25E-43
GMIP	1434.80655	0.909034864	1.26E-43
FEZ1	354.8802835	-1.431745631	1.54E-43
TMEM215	24.36476315	3.816251587	1.58E-43
XPO6	6998.946215	0.614495809	1.62E-43
CLDN19	84.01828444	-3.527754965	1.82E-43
FLT4	933.0554427	-1.175243168	1.83E-43
LRRC56	590.336208	1.633982963	1.91E-43
NREP	4248.363237	1.194511132	1.92E-43
ZNF239	774.7766397	1.183574016	1.93E-43
PHYHIP	134.9079911	-2.120770618	1.99E-43
ASCL2	277.5470939	2.514579977	1.99E-43
UACA	4615.352558	-0.872721063	2.07E-43
MIF	2395.033237	1.606873903	2.28E-43
SAMD11	488.7734841	2.662131773	2.41E-43
DLST	5686.912876	-0.571104231	2.42E-43
ZC3H12C	485.8881385	-1.526884163	2.62E-43
KNTC1	1874.844073	1.064839323	2.63E-43
NSF	3746.755993	0.915100703	2.63E-43
ATP6V1G1	8852.028239	0.812941432	2.80E-43
VANGL1	3116.036759	0.964658503	2.80E-43
PINK1	1459.12437	-0.902129155	3.19E-43
VPS37C	3311.965379	0.845401786	3.29E-43
KCNG3	30.62638639	2.765769791	3.38E-43
FOXH1	19.09110978	2.26566534	3.57E-43
COPA	26936.24829	0.787572494	3.66E-43
CCL16	7.414309033	-2.383405204	3.76E-43
PTGER4	659.6841968	-1.430665093	3.83E-43
THOC3	601.6880704	0.975405113	4.02E-43
CTDSP2	14615.58686	-0.689545536	4.03E-43
CC2D2B	5.780462362	-0.722299884	4.14E-43
ZDHHC16	2562.904893	0.762040033	4.18E-43
TRPC6	262.3572309	-1.358363817	4.33E-43
KDR	2800.532595	-1.172274129	4.50E-43
H6PD	6632.335089	-0.850307048	4.53E-43
PFN1	31425.82634	0.890442809	4.86E-43
FAXDC2	1899.173974	-2.015608648	5.00E-43
MBOAT2	5217.930488	1.446904406	5.11E-43
KCNK15	998.527814	2.474667544	5.24E-43
CLDN7	6345.139668	1.281438609	5.72E-43
CCDC187	23.01664699	4.683590774	5.96E-43
FOLR2	761.87187	-1.970382073	6.03E-43
WDFY2	1447.309587	-0.774551852	6.29E-43
KCNJ10	72.07168997	2.3221081	6.41E-43
MEN1	3043.497684	0.748481982	6.45E-43
CDNF	120.5760908	-1.237364863	6.78E-43
DIO1	721.8732762	3.522581778	6.98E-43
CCDC87	119.1652023	1.665493463	7.34E-43
ACADL	127.827216	-3.451750626	7.42E-43
KLHL3	405.314133	-1.246646626	7.87E-43
MXRA7	3964.149937	-1.141946483	7.93E-43
C19ORF33	1060.220977	2.799369814	8.24E-43
RNF157	552.4631421	-1.98596756	8.38E-43
EMC9	795.8830433	1.170245714	8.51E-43
BMP3	64.0601785	-4.006200574	8.52E-43
HS3ST3A1	70.79511364	1.876704079	8.54E-43
OR2A1	1.115648391	-1.397196045	9.35E-43
COPB2	15740.24357	0.714331369	9.47E-43
FAM189B	2967.238844	1.029137036	9.92E-43
RAB40C	2398.672642	1.001724141	1.01E-42
SLC39A1	10666.51215	0.727446311	1.02E-42
MAF	2280.579476	-1.148249444	1.05E-42
FLI1	1269.862012	-1.191794071	1.06E-42
HSPA12B	695.3989055	-1.424749904	1.24E-42
DNAAF5	2596.40886	0.70046514	1.24E-42
FKBPL	616.5585342	0.971723871	1.28E-42
SLC2A1	7028.252067	1.51527739	1.32E-42
FGD3	3550.050934	2.071079711	1.35E-42
GK	532.1244457	1.129622298	1.40E-42
GBP5	1689.657988	2.529192761	1.40E-42
FSTL1	24828.73024	-1.391836699	1.46E-42
HOXC10	2311.528075	2.440959333	1.48E-42
C8ORF76	523.5183244	1.038424093	1.55E-42
SLC27A4	2970.071115	0.985342777	1.55E-42
SORD	3564.64095	1.665119702	1.61E-42
TTLL11	225.2227857	-0.72299243	1.63E-42
HOXC12	339.476357	4.104451926	1.66E-42
HTR2A	43.80261564	-2.582357045	1.72E-42
PTPN6	3142.855207	0.91414993	1.76E-42
PRAC2	20.12023988	6.041905595	1.79E-42
TCP11L2	478.4954366	-1.20243008	1.83E-42
FLRT2	1025.252206	-1.788447712	1.85E-42
OTX1	238.133567	2.409193715	1.87E-42
RAE1	3156.917274	0.918885238	1.92E-42
STX7	3772.406568	-0.7278538	1.93E-42
C6ORF58	7.385644156	-2.166899238	2.05E-42
[truncated: 7,540 more rows]
