# Supplementary material for: Identification of a Novel Gene Signature with DDR and EMT Difunctionalities for Predicting Prognosis, Immune Activity, and Drug Response in Breast Cancer
Source: Int J Environ Res Public Health. 2023 Jan 10;20(2):1221. doi: 10.3390/ijerph20021221 (PMC9859620; doi:10.3390/ijerph20021221)
Supplement: Supplementary file 1 [file ijerph-20-01221-s001.zip › Supplementary file S5.csv]

Supplementary file 5: Details of 23 DEDGs genes
Genes	baseMean	log2FoldChange	padj
AURKA	1495.491161	3.071578455	1.80E-149
FOXM1	2690.577182	3.406331261	1.43E-139
CCNA2	1416.652085	2.840139104	3.79E-125
TACC3	2793.872937	2.2811396	2.71E-123
E2F1	1344.356199	2.568660534	1.56E-108
CDK5	1184.347372	1.375042645	1.43E-83
TYMS	1614.400709	2.025106873	2.76E-76
VIM	62097.70055	-1.453810766	2.30E-54
PTPA	13881.99979	0.863375201	2.88E-53
CDKN2A	1234.685926	2.742808261	2.15E-51
TP63	1268.113632	-2.533733553	2.75E-38
FOXK2	4702.575035	0.747604223	1.11E-31
TRIM28	19481.24381	0.713686122	1.65E-31
YWHAZ	65056.05506	0.875455402	4.59E-29
BRCA1	1204.483226	1.052013142	4.26E-27
CCND2	2537.224684	-1.040848437	4.53E-23
CCND1	33928.18543	1.275628583	4.79E-19
YWHAG	15386.84937	-0.527121101	5.88E-19
ATM	3112.828116	-0.558891708	3.29E-14
HIPK2	6851.830936	-0.73025323	2.16E-12
JUNB	9675.964015	-0.828905584	3.85E-12
PIN1	2062.819382	0.514064034	1.05E-10
SKP2	1298.063673	0.522244422	2.38E-07
