# Supplementary material for: Identification of a Novel Gene Signature with DDR and EMT Difunctionalities for Predicting Prognosis, Immune Activity, and Drug Response in Breast Cancer
Source: Int J Environ Res Public Health. 2023 Jan 10;20(2):1221. doi: 10.3390/ijerph20021221 (PMC9859620; doi:10.3390/ijerph20021221)
Supplement: Supplementary file 1 [file ijerph-20-01221-s001.zip › Supplementary file S6.csv]

Supplementary file 6: GO functional enrichment analyse
	ONTOLOGY	ID	Description	GeneRatio	BgRatio	pvalue	p.adjust	qvalue	geneID	Count
GO:0030198	BP	GO:0030198	extracellular matrix organization	25/363	307/18800	1.55E-09	2.70E-06	2.18E-06	COL17A1/MFAP4/MYH11/COL4A6/COL14A1/TNXB/ANGPTL7/FLRT2/ABI3BP/HPSE2/MMP27/LAMB3/ELN/CTSG/CMA1/COL6A6/ADAMTS8/NTN4/GFAP/KLK5/KLK7/ADAMTS18/SERPINB5/MMP10/MIA	25
GO:0043062	BP	GO:0043062	extracellular structure organization	25/363	308/18800	1.66E-09	2.70E-06	2.18E-06	COL17A1/MFAP4/MYH11/COL4A6/COL14A1/TNXB/ANGPTL7/FLRT2/ABI3BP/HPSE2/MMP27/LAMB3/ELN/CTSG/CMA1/COL6A6/ADAMTS8/NTN4/GFAP/KLK5/KLK7/ADAMTS18/SERPINB5/MMP10/MIA	25
GO:0045229	BP	GO:0045229	external encapsulating structure organization	25/363	310/18800	1.89E-09	2.70E-06	2.18E-06	COL17A1/MFAP4/MYH11/COL4A6/COL14A1/TNXB/ANGPTL7/FLRT2/ABI3BP/HPSE2/MMP27/LAMB3/ELN/CTSG/CMA1/COL6A6/ADAMTS8/NTN4/GFAP/KLK5/KLK7/ADAMTS18/SERPINB5/MMP10/MIA	25
GO:0086010	BP	GO:0086010	membrane depolarization during action potential	8/363	36/18800	3.38E-07	0.000360581	0.000291265	SCN2B/SCN4B/SCN3A/SCN3B/CACNA1G/SCN7A/SCN2A/ATP1A2	8
GO:0098742	BP	GO:0098742	cell-cell adhesion via plasma-membrane adhesion molecules	20/363	279/18800	5.45E-07	0.000465468	0.000375989	CLDN19/CDH22/CLDN11/CRB2/CADM3/TENM2/FAT2/LRRC4B/SELP/LRFN5/IGFN1/DSC3/DSG3/LRRC4C/CDHR1/NLGN1/PTPRT/ADIPOQ/DSG1/CLDN8	20
GO:0007613	BP	GO:0007613	memory	13/363	122/18800	6.90E-07	0.000491528	0.000397039	PAK5/TACR1/NTF4/PTN/RELN/HTR2A/CX3CR1/SCN2A/BRINP1/GRIN2A/CSMD1/S100B/KLK8	13
GO:0006959	BP	GO:0006959	humoral immune response	21/363	317/18800	1.03E-06	0.000627989	0.000507268	RNASE7/MFAP4/C7/MASP1/JCHAIN/CXCL2/CTSG/KLK3/C6/LTF/FCER2/C4B/TF/KLK5/CXCL14/C4A/KLK7/FCN2/C4BPA/MS4A1/DEFB1	21
GO:0019731	BP	GO:0019731	antibacterial humoral response	9/363	60/18800	2.10E-06	0.001119686	0.000904443	RNASE7/JCHAIN/CTSG/KLK3/LTF/TF/KLK5/KLK7/DEFB1	9
GO:0009954	BP	GO:0009954	proximal/distal pattern formation	7/363	34/18800	3.24E-06	0.00153917	0.001243287	TP63/GLI1/ALDH1A2/OSR1/IRX1/DLX2/FGF10	7
GO:0003002	BP	GO:0003002	regionalization	21/363	354/18800	5.87E-06	0.002507219	0.002025243	TP63/GLI1/CRB2/ALDH1A2/ALX4/NTF4/HOXA7/MEOX1/OSR1/HOXA2/MEOX2/GREM2/ZBTB16/HOXA6/RELN/FGF2/SFRP1/IRX1/DLX2/SOSTDC1/FGF10	21
GO:0048807	BP	GO:0048807	female genitalia morphogenesis	3/363	3/18800	7.14E-06	0.002773693	0.002240491	TP63/RBP4/FGF10	3
GO:0007379	BP	GO:0007379	segment specification	5/363	17/18800	1.33E-05	0.004751943	0.003838452	MEOX1/OSR1/HOXA2/MEOX2/IRX1	5
GO:0050678	BP	GO:0050678	regulation of epithelial cell proliferation	21/363	382/18800	1.86E-05	0.005682235	0.004589909	TP63/NGFR/GLI1/ATOH8/ALDH1A2/TACR1/IGF1/PTN/OSR1/FGF2/IGF2/EGR3/VEGFD/SFRP1/PKHD1/THBS4/TNMD/SERPINB5/LEP/PGR/FGF10	21
GO:0050673	BP	GO:0050673	epithelial cell proliferation	23/363	443/18800	1.86E-05	0.005682235	0.004589909	TP63/NGFR/GLI1/ATOH8/ALDH1A2/TACR1/IGF1/PTN/OSR1/FGF2/IGF2/EGR3/VEGFD/SFRP1/PKHD1/THBS4/TNMD/SERPINB5/LEP/KLK8/PGR/FGF10/FABP7	23
GO:0001508	BP	GO:0001508	action potential	12/363	143/18800	2.20E-05	0.006275631	0.005069234	CLDN19/SCN2B/SCN4B/TACR1/SCN3A/SCN3B/CACNA1G/SCN7A/KCNA1/NTRK2/SCN2A/ATP1A2	12
GO:0019730	BP	GO:0019730	antimicrobial humoral response	11/363	122/18800	2.48E-05	0.006617773	0.005345604	RNASE7/JCHAIN/CXCL2/CTSG/KLK3/LTF/TF/KLK5/CXCL14/KLK7/DEFB1	11
GO:0022612	BP	GO:0022612	gland morphogenesis	11/363	123/18800	2.68E-05	0.00672395	0.00543137	TP63/GLI1/PTN/NTN4/EDAR/SFRP1/CSMD1/SOSTDC1/SERPINB5/PGR/FGF10	11
GO:0062023	CC	GO:0062023	collagen-containing extracellular matrix	34/385	429/19594	5.59E-12	2.21E-09	1.86E-09	COL17A1/MFAP4/FREM1/COL4A6/COL14A1/ITIH5/TNN/MMRN1/TNXB/ANGPTL7/ABI3BP/LAMB3/GDF10/LAMA2/ANGPTL1/OGN/ELN/HMCN2/ANXA8/CTSG/CMA1/COL6A6/ADAMTS8/NTN4/SFRP1/CILP/LEFTY2/LAMC2/THBS4/SBSPON/PTPRZ1/FCN2/ADIPOQ/FGF10	34
GO:0001518	CC	GO:0001518	voltage-gated sodium channel complex	7/385	17/19594	1.76E-08	3.47E-06	2.93E-06	SCN2B/SCN4B/SCN3A/SCN3B/CACNA1G/SCN7A/SCN2A	7
GO:0034706	CC	GO:0034706	sodium channel complex	7/385	26/19594	5.10E-07	6.72E-05	5.68E-05	SCN2B/SCN4B/SCN3A/SCN3B/CACNA1G/SCN7A/SCN2A	7
GO:0016324	CC	GO:0016324	apical plasma membrane	19/385	358/19594	9.41E-05	0.008575662	0.007244464	CRB2/ABCB1/CLCA4/CD300LG/SLC22A11/GPIHBP1/KCNA1/F2RL2/CA4/CYP4F12/TRPM6/SLC14A2/PKHD1/TF/SLC34A2/DSG1/SLC5A1/SLC26A3/GP2	19
GO:0045177	CC	GO:0045177	apical part of cell	21/385	424/19594	0.000108553	0.008575662	0.007244464	CRB2/ABCB1/CLCA4/CD300LG/SLC22A11/CHL1/GPIHBP1/KCNA1/F2RL2/CA4/CYP4F12/TRPM6/EDAR/SLC14A2/PKHD1/TF/SLC34A2/DSG1/SLC5A1/SLC26A3/GP2	21
GO:0005201	MF	GO:0005201	extracellular matrix structural constituent	19/367	172/18410	1.69E-09	1.26E-06	9.89E-07	COL17A1/MFAP4/COL4A6/COL14A1/MMRN1/TNXB/ABI3BP/LAMB3/LAMA2/OGN/ELN/HMCN2/COL6A6/CILP/LAMC2/SBSPON/ADIPOQ/GP2/MUC6	19
GO:0048018	MF	GO:0048018	receptor ligand activity	32/367	489/18410	4.13E-09	1.44E-06	1.14E-06	TSLP/CCL14/IL33/EDN3/IGF1/IL17B/NTF4/PTN/FLRT2/GREM2/GDF10/FGF2/IGF2/CCL21/OGN/CCL19/CXCL2/CTSG/VEGFD/NRG1/CMTM5/LEFTY2/PENK/THBS4/CXCL14/LEP/ADIPOQ/SEMA3E/SCGB3A1/MIA/FGF10/TFF1	32
GO:0030546	MF	GO:0030546	signaling receptor activator activity	32/367	496/18410	5.82E-09	1.44E-06	1.14E-06	TSLP/CCL14/IL33/EDN3/IGF1/IL17B/NTF4/PTN/FLRT2/GREM2/GDF10/FGF2/IGF2/CCL21/OGN/CCL19/CXCL2/CTSG/VEGFD/NRG1/CMTM5/LEFTY2/PENK/THBS4/CXCL14/LEP/ADIPOQ/SEMA3E/SCGB3A1/MIA/FGF10/TFF1	32
GO:0004175	MF	GO:0004175	endopeptidase activity	28/367	432/18410	4.91E-08	6.88E-06	5.41E-06	TRABD2B/ADAM33/OVCH2/CLCA4/MMP27/MASP1/CTSG/CMA1/ADAMTS8/SFRP1/CLCA2/KLK3/PRSS12/LTF/KLK5/KLK10/KLK11/KLK7/ADAMTS18/HABP2/KLK13/MMP10/KLK8/PIP/TMPRSS3/KLK6/CAPN8/PYDC1	28
GO:0005539	MF	GO:0005539	glycosaminoglycan binding	20/367	234/18410	5.21E-08	6.88E-06	5.41E-06	RNASE7/TNXB/SPOCK3/SELP/PTN/GREM2/FGF2/RSPO1/JCHAIN/SAA1/CTSG/ADAMTS8/SFRP1/LTF/LGR6/LAMC2/THBS4/HABP2/PGLYRP2/FGF10	20
GO:0008236	MF	GO:0008236	serine-type peptidase activity	18/367	191/18410	5.54E-08	6.88E-06	5.41E-06	OVCH2/MASP1/RELN/CTSG/CMA1/KLK3/PRSS12/LTF/KLK5/KLK10/KLK11/KLK7/HABP2/KLK13/MMP10/KLK8/TMPRSS3/KLK6	18
GO:0017171	MF	GO:0017171	serine hydrolase activity	18/367	195/18410	7.62E-08	7.15E-06	5.63E-06	OVCH2/MASP1/RELN/CTSG/CMA1/KLK3/PRSS12/LTF/KLK5/KLK10/KLK11/KLK7/HABP2/KLK13/MMP10/KLK8/TMPRSS3/KLK6	18
GO:0004252	MF	GO:0004252	serine-type endopeptidase activity	17/367	174/18410	7.68E-08	7.15E-06	5.63E-06	OVCH2/MASP1/CTSG/CMA1/KLK3/PRSS12/LTF/KLK5/KLK10/KLK11/KLK7/HABP2/KLK13/MMP10/KLK8/TMPRSS3/KLK6	17
GO:0005248	MF	GO:0005248	voltage-gated sodium channel activity	7/367	24/18410	3.05E-07	2.53E-05	1.99E-05	SCN2B/SCN4B/SCN3A/SCN3B/CACNA1G/SCN7A/SCN2A	7
GO:0008201	MF	GO:0008201	heparin binding	15/367	168/18410	1.43E-06	0.000106231	8.36E-05	TNXB/SELP/PTN/GREM2/FGF2/RSPO1/SAA1/CTSG/ADAMTS8/SFRP1/LTF/LGR6/LAMC2/THBS4/FGF10	15
GO:0008083	MF	GO:0008083	growth factor activity	14/367	162/18410	4.69E-06	0.000317765	0.000250081	IGF1/NTF4/PTN/GDF10/FGF2/IGF2/OGN/VEGFD/NRG1/LEFTY2/THBS4/MIA/FGF10/TFF1	14
GO:0005178	MF	GO:0005178	integrin binding	13/367	156/18410	1.52E-05	0.000942296	0.000741588	IGF1/TNN/TNXB/PTN/FGF2/IGF2/ADAMTS8/NRG1/GFAP/FCER2/THBS4/PTPRZ1/LGALS12	13
GO:0005125	MF	GO:0005125	cytokine activity	16/367	235/18410	2.10E-05	0.001205355	0.000948616	TSLP/CCL14/IL33/IL17B/GREM2/GDF10/FGF2/CCL21/CCL19/CXCL2/NRG1/CMTM5/LEFTY2/CXCL14/ADIPOQ/SCGB3A1	16
GO:1901681	MF	GO:1901681	sulfur compound binding	17/367	267/18410	2.77E-05	0.001471854	0.00115835	TNXB/SELP/PTN/HPSE2/GREM2/FGF2/RSPO1/SAA1/CTSG/ADAMTS8/SFRP1/LTF/ACADL/LGR6/LAMC2/THBS4/FGF10	17
GO:0005272	MF	GO:0005272	sodium channel activity	7/367	46/18410	3.24E-05	0.001608123	0.001265595	SCN2B/SCN4B/SCN3A/SCN3B/CACNA1G/SCN7A/SCN2A	7
GO:0022836	MF	GO:0022836	gated channel activity	19/367	340/18410	5.68E-05	0.002645252	0.002081816	SCN2B/GRIA4/SCN4B/SCN3A/SCN3B/CLCA4/KCNS2/CACNA1G/SCN7A/KCNA1/SCN2A/KCNJ16/CLCA2/GRIN2A/TMC3/KCNH8/TMC5/GABRP/CLIC6	19
GO:0030882	MF	GO:0030882	lipid antigen binding	3/367	5/18410	7.63E-05	0.002841209	0.002236034	CD1C/CD1E/CD1B	3
GO:0030883	MF	GO:0030883	endogenous lipid antigen binding	3/367	5/18410	7.63E-05	0.002841209	0.002236034	CD1C/CD1E/CD1B	3
GO:0030884	MF	GO:0030884	exogenous lipid antigen binding	3/367	5/18410	7.63E-05	0.002841209	0.002236034	CD1C/CD1E/CD1B	3
GO:0086006	MF	GO:0086006	voltage-gated sodium channel activity involved in cardiac muscle cell action potential	3/367	5/18410	7.63E-05	0.002841209	0.002236034	SCN2B/SCN4B/SCN3B	3
GO:0019865	MF	GO:0019865	immunoglobulin binding	5/367	24/18410	9.53E-05	0.003380316	0.002660312	FCER1A/JCHAIN/FCER2/MS4A1/PIP	5
GO:0005244	MF	GO:0005244	voltage-gated ion channel activity	13/367	201/18410	0.000206341	0.006648015	0.005231995	SCN2B/SCN4B/SCN3A/SCN3B/KCNS2/CACNA1G/SCN7A/KCNA1/SCN2A/KCNJ16/GRIN2A/KCNH8/CLIC6	13
GO:0022832	MF	GO:0022832	voltage-gated channel activity	13/367	201/18410	0.000206341	0.006648015	0.005231995	SCN2B/SCN4B/SCN3A/SCN3B/KCNS2/CACNA1G/SCN7A/KCNA1/SCN2A/KCNJ16/GRIN2A/KCNH8/CLIC6	13
GO:0015081	MF	GO:0015081	sodium ion transmembrane transporter activity	11/367	150/18410	0.000214164	0.006648015	0.005231995	SCN2B/SCN4B/SCN3A/SCN3B/CACNA1G/SCN7A/SCN2A/ATP1A2/SLC34A2/SLC5A1/SLC13A2	11
GO:0005506	MF	GO:0005506	iron ion binding	11/367	151/18410	0.000226953	0.006763191	0.005322638	CH25H/CDO1/CYP4F22/CYP4F12/BBOX1/LTF/TF/CYP21A2/CYP4F8/CYP4F11/CYP4Z1	11
