# Supplementary material for: Identification of a Novel Gene Signature with DDR and EMT Difunctionalities for Predicting Prognosis, Immune Activity, and Drug Response in Breast Cancer
Source: Int J Environ Res Public Health. 2023 Jan 10;20(2):1221. doi: 10.3390/ijerph20021221 (PMC9859620; doi:10.3390/ijerph20021221)
Supplement: Supplementary file 1 [file ijerph-20-01221-s001.zip › Supplementary file S7.csv]

Supplementary file 7: KEGG functional enrichment analyse
	ID	Description	GeneRatio	BgRatio	pvalue	p.adjust	qvalue	geneID	Count
hsa04512	hsa04512	ECM-receptor interaction	11/186	88/8209	4.22E-06	0.000750831	0.000705182	158326/1288/63923/7148/5649/3914/3908/131873/3918/7060/1101	11
hsa03320	hsa03320	PPAR signaling pathway	10/186	75/8209	6.47E-06	0.000750831	0.000705182	729359/5346/33/364/2167/5105/28965/9370/2173/3158	10
hsa02010	hsa02010	ABC transporters	7/186	45/8209	6.00E-05	0.004638452	0.00435644	5243/10349/10350/10351/23460/340273/1672	7
hsa04151	hsa04151	PI3K-Akt signaling pathway	20/186	354/8209	0.000142731	0.008278384	0.00777507	4804/1288/3479/63923/7148/4909/5649/3914/3908/2247/3481/4915/2277/131873/3918/7060/5105/2322/1101/2255	20
hsa04510	hsa04510	Focal adhesion	14/186	201/8209	0.000180022	0.008353	0.00784515	57144/1288/3479/63923/7148/5649/3914/3908/58498/2277/131873/3918/7060/1101	14
hsa04978	hsa04978	Mineral absorption	7/186	60/8209	0.000383415	0.014825395	0.013924032	30061/140803/477/7018/10568/6523/1811	7
hsa05146	hsa05146	Amoebiasis	9/186	102/8209	0.000484426	0.016055274	0.015079137	1288/911/3914/3908/913/2920/1511/3918/910	9
hsa05150	hsa05150	Staphylococcus aureus infection	8/186	96/8209	0.001446651	0.041952873	0.039402199	3861/6403/5648/3872/721/720/1828/1672	8
hsa04014	hsa04014	Ras signaling pathway	13/186	236/8209	0.002685672	0.069230655	0.065021532	4804/57144/810/3479/4909/2247/3481/4915/2277/2903/2322/5320/2255	13
hsa04610	hsa04610	Complement and coagulation cascades	7/186	86/8209	0.003257425	0.075572269	0.070977585	730/5648/2151/729/721/720/722	7
hsa04080	hsa04080	Neuroactive ligand-receptor interaction	17/186	367/8209	0.003936891	0.083032616	0.077984354	2893/6869/1908/554/4887/886/6863/3356/2151/1511/6751/2903/2917/5179/3952/7434/2568	17
hsa04060	hsa04060	Cytokine-cytokine receptor interaction	14/186	295/8209	0.00704215	0.13422857	0.126067668	4804/85480/6358/90865/27190/2662/6366/6363/2920/1524/10913/23495/9547/3952	14
hsa04972	hsa04972	Pancreatic secretion	7/186	102/8209	0.008280928	0.13422857	0.126067668	22802/886/1357/9635/477/5320/1811	7
hsa00350	hsa00350	Tyrosine metabolism	4/186	36/8209	0.008532956	0.13422857	0.126067668	125/126/4129/6898	4
hsa04974	hsa04974	Protein digestion and absorption	7/186	103/8209	0.00871934	0.13422857	0.126067668	1308/1288/7373/1357/2006/131873/477	7
hsa04514	hsa04514	Cell adhesion molecules	9/186	157/8209	0.009257143	0.13422857	0.126067668	149461/5010/57863/94030/6403/57689/22871/9073/84189	9
hsa04964	hsa04964	Proximal tubule bicarbonate reclamation	3/186	23/8209	0.014521109	0.198170434	0.186121959	762/477/5105	3
hsa05031	hsa05031	Amphetamine addiction	5/186	69/8209	0.019765867	0.249023935	0.233883641	2893/810/2903/2354/4129	5
hsa04020	hsa04020	Calcium signaling pathway	11/186	240/8209	0.020394202	0.249023935	0.233883641	810/6869/886/8913/3356/2247/4915/4916/2277/2903/2255	11
hsa00982	hsa00982	Drug metabolism - cytochrome P450	5/186	72/8209	0.02331863	0.270496104	0.254050334	2327/125/126/2949/4129	5
hsa04640	hsa04640	Hematopoietic cell lineage	6/186	99/8209	0.02463898	0.271397263	0.254896703	911/913/2208/910/2322/931	6
hsa04061	hsa04061	Viral protein interaction with cytokine and cytokine receptor	6/186	100/8209	0.025735947	0.271397263	0.254896703	6358/6366/6363/2920/1524/9547	6
hsa04923	hsa04923	Regulation of lipolysis in adipocytes	4/186	58/8209	0.041959221	0.42324084	0.397508412	5346/364/63924/2167	4
hsa00360	hsa00360	Phenylalanine metabolism	2/186	16/8209	0.049759195	0.461765331	0.43369067	4129/6898	2
hsa00430	hsa00430	Taurine and hypotaurine metabolism	2/186	16/8209	0.049759195	0.461765331	0.43369067	1036/2327	2
hsa00910	hsa00910	Nitrogen metabolism	2/186	17/8209	0.055572657	0.495879097	0.465730368	762/761	2
hsa05033	hsa05033	Nicotine addiction	3/186	40/8209	0.061360656	0.527247121	0.495191261	2893/2903/2568	3
hsa04216	hsa04216	Ferroptosis	3/186	41/8209	0.06514364	0.539761585	0.506944864	440738/30061/7018	3
hsa04924	hsa04924	Renin secretion	4/186	69/8209	0.070833787	0.564705951	0.530372649	810/1908/22802/9635	4
hsa00071	hsa00071	Fatty acid degradation	3/186	43/8209	0.073022321	0.564705951	0.530372649	125/126/33	3
hsa05322	hsa05322	Systemic lupus erythematosus	6/186	136/8209	0.088303341	0.627923746	0.589746894	730/1511/2903/729/721/720	6
hsa04530	hsa04530	Tight junction	7/186	169/8209	0.089122537	0.627923746	0.589746894	149461/5010/4629/911/913/910/9073	7
hsa00620	hsa00620	Pyruvate metabolism	3/186	47/8209	0.089972941	0.627923746	0.589746894	125/126/5105	3
hsa05133	hsa05133	Pertussis	4/186	76/8209	0.093352559	0.627923746	0.589746894	810/721/720/722	4
hsa04614	hsa04614	Renin-angiotensin system	2/186	23/8209	0.094729876	0.627923746	0.589746894	1511/1215	2
hsa05030	hsa05030	Cocaine addiction	3/186	49/8209	0.099009909	0.63287645	0.594398481	2903/2354/4129	3
hsa04936	hsa04936	Alcoholic liver disease	6/186	142/8209	0.103238479	0.63287645	0.594398481	2920/125/126/721/720/9370	6
hsa05144	hsa05144	Malaria	3/186	50/8209	0.103660798	0.63287645	0.594398481	2532/6403/7060	3
hsa04024	hsa04024	cAMP signaling pathway	8/186	221/8209	0.128858122	0.751822236	0.706112536	2893/2735/810/1908/6751/2903/477/7434	8
hsa04010	hsa04010	MAPK signaling pathway	10/186	294/8209	0.130514242	0.751822236	0.706112536	4804/3479/4909/8913/2247/3481/4915/2277/2322/2255	10
hsa04722	hsa04722	Neurotrophin signaling pathway	5/186	119/8209	0.132865137	0.751822236	0.706112536	4804/810/4909/4915/4916	5
hsa04152	hsa04152	AMPK signaling pathway	5/186	121/8209	0.139693666	0.7716412	0.724726535	3479/1149/5105/3952/9370	5
hsa05222	hsa05222	Small cell lung cancer	4/186	92/8209	0.155456355	0.838741264	0.787747013	1288/3914/3908/3918	4
hsa00590	hsa00590	Arachidonic acid metabolism	3/186	61/8209	0.159904841	0.841491268	0.790329821	5730/11283/5320	3
hsa04215	hsa04215	Apoptosis - multiple species	2/186	32/8209	0.163220289	0.841491268	0.790329821	4804/332	2
hsa04713	hsa04713	Circadian entrainment	4/186	97/8209	0.177422729	0.894827676	0.840423452	2893/810/8913/2903	4
hsa04925	hsa04925	Aldosterone synthesis and secretion	4/186	98/8209	0.181938249	0.898078165	0.843476317	810/8913/477/1589	4
hsa00010	hsa00010	Glycolysis / Gluconeogenesis	3/186	67/8209	0.193763023	0.899219365	0.844548133	125/126/5105	3
hsa04015	hsa04015	Rap1 signaling pathway	7/186	210/8209	0.199100284	0.899219365	0.844548133	4804/810/3479/2247/2277/2903/2255	7
hsa00830	hsa00830	Retinol metabolism	3/186	68/8209	0.199573317	0.899219365	0.844548133	8854/125/126	3
hsa04915	hsa04915	Estrogen signaling pathway	5/186	138/8209	0.20336672	0.899219365	0.844548133	810/3861/3872/5241/7031	5
hsa04960	hsa04960	Aldosterone-regulated sodium reabsorption	2/186	37/8209	0.204206079	0.899219365	0.844548133	3479/477	2
hsa04920	hsa04920	Adipocytokine signaling pathway	3/186	69/8209	0.205425114	0.899219365	0.844548133	5105/3952/9370	3
hsa04064	hsa04064	NF-kappa B signaling pathway	4/186	104/8209	0.209790349	0.901321499	0.846522461	6366/6363/2920/10913	4
hsa05165	hsa05165	Human papillomavirus infection	10/186	331/8209	0.217936816	0.908489927	0.853255059	1288/63923/7148/5649/3914/3908/131873/3918/7060/1101	10
hsa00130	hsa00130	Ubiquinone and other terpenoid-quinone biosynthesis	1/186	11/8209	0.222958193	0.908489927	0.853255059	6898	1
hsa05218	hsa05218	Melanoma	3/186	72/8209	0.223206577	0.908489927	0.853255059	3479/2247/2255	3
hsa04115	hsa04115	p53 signaling pathway	3/186	73/8209	0.229201572	0.916806287	0.861065796	63970/3479/5268	3
hsa00380	hsa00380	Tryptophan metabolism	2/186	42/8209	0.246166718	0.956455963	0.898304829	11185/4129	2
hsa04971	hsa04971	Gastric acid secretion	3/186	76/8209	0.247359301	0.956455963	0.898304829	810/3773/477	3
hsa04670	hsa04670	Leukocyte transendothelial migration	4/186	114/8209	0.258575643	0.960540219	0.902140768	149461/5010/58498/9073	4
hsa00980	hsa00980	Metabolism of xenobiotics by cytochrome P450	3/186	78/8209	0.259587108	0.960540219	0.902140768	125/126/2949	3
hsa04810	hsa04810	Regulation of actin cytoskeleton	7/186	229/8209	0.26265333	0.960540219	0.902140768	57144/4629/730/2247/58498/729/2255	7
hsa01521	hsa01521	EGFR tyrosine kinase inhibitor resistance	3/186	79/8209	0.265731588	0.960540219	0.902140768	3479/2247/3084	3
hsa04062	hsa04062	Chemokine signaling pathway	6/186	192/8209	0.269116872	0.960540219	0.902140768	6358/6366/6363/2920/1524/9547	6
hsa04930	hsa04930	Type II diabetes mellitus	2/186	46/8209	0.279970348	0.984138194	0.924304021	8913/9370	2
hsa04973	hsa04973	Carbohydrate digestion and absorption	2/186	47/8209	0.288414677	0.993253058	0.932864714	477/6523	2
hsa00730	hsa00730	Thiamine metabolism	1/186	15/8209	0.291125896	0.993253058	0.932864714	26289	1
hsa04672	hsa04672	Intestinal immune network for IgA production	2/186	49/8209	0.305266721	0.998948084	0.938213491	5284/23495	2
hsa00270	hsa00270	Cysteine and methionine metabolism	2/186	51/8209	0.322045342	0.998948084	0.938213491	1036/6898	2
hsa00120	hsa00120	Primary bile acid biosynthesis	1/186	17/8209	0.322944782	0.998948084	0.938213491	9023	1
hsa00450	hsa00450	Selenocompound metabolism	1/186	17/8209	0.322944782	0.998948084	0.938213491	11185	1
hsa04976	hsa04976	Bile secretion	3/186	89/8209	0.327835979	0.998948084	0.938213491	5243/477/6523	3
hsa04114	hsa04114	Oocyte meiosis	4/186	131/8209	0.34544891	0.998948084	0.938213491	810/3479/387778/5241	4
hsa04728	hsa04728	Dopaminergic synapse	4/186	132/8209	0.350624392	0.998948084	0.938213491	2893/810/2903/4129	4
hsa00531	hsa00531	Glycosaminoglycan degradation	1/186	19/8209	0.353342763	0.998948084	0.938213491	60495	1
hsa04657	hsa04657	IL-17 signaling pathway	3/186	94/8209	0.358982908	0.998948084	0.938213491	27190/2920/2354	3
hsa04270	hsa04270	Vascular smooth muscle contraction	4/186	134/8209	0.360977519	0.998948084	0.938213491	810/4629/1908/5320	4
hsa00670	hsa00670	One carbon pool by folate	1/186	20/8209	0.368028752	0.998948084	0.938213491	10840	1
hsa04750	hsa04750	Inflammatory mediator regulation of TRP channels	3/186	98/8209	0.383764471	0.998948084	0.938213491	810/3479/3356	3
hsa04371	hsa04371	Apelin signaling pathway	4/186	139/8209	0.386831005	0.998948084	0.938213491	810/440738/1958/5346	4
hsa04933	hsa04933	AGE-RAGE signaling pathway in diabetic complications	3/186	100/8209	0.396079145	0.998948084	0.938213491	1288/1958/2277	3
hsa00340	hsa00340	Histidine metabolism	1/186	22/8209	0.396412859	0.998948084	0.938213491	4129	1
hsa04914	hsa04914	Progesterone-mediated oocyte maturation	3/186	102/8209	0.408329405	0.998948084	0.938213491	3479/387778/5241	3
hsa00900	hsa00900	Terpenoid backbone biosynthesis	1/186	23/8209	0.410125721	0.998948084	0.938213491	3158	1
hsa05034	hsa05034	Alcoholism	5/186	187/8209	0.41837304	0.998948084	0.938213491	810/4915/2903/2354/4129	5
hsa00310	hsa00310	Lysine degradation	2/186	63/8209	0.419824395	0.998948084	0.938213491	150572/8424	2
hsa04977	hsa04977	Vitamin digestion and absorption	1/186	24/8209	0.42352868	0.998948084	0.938213491	80704	1
hsa05224	hsa05224	Breast cancer	4/186	147/8209	0.427890305	0.998948084	0.938213491	3479/2247/5241/2255	4
hsa05171	hsa05171	Coronavirus disease - COVID-19	6/186	232/8209	0.430073638	0.998948084	0.938213491	730/6403/5648/729/721/720	6
hsa04927	hsa04927	Cortisol synthesis and secretion	2/186	65/8209	0.435460478	0.998948084	0.938213491	8913/1589	2
hsa04261	hsa04261	Adrenergic signaling in cardiomyocytes	4/186	150/8209	0.443121919	0.998948084	0.938213491	810/6330/6332/477	4
hsa05202	hsa05202	Transcriptional misregulation in cancer	5/186	193/8209	0.445259604	0.998948084	0.938213491	4804/7102/3479/7704/2322	5
hsa00592	hsa00592	alpha-Linolenic acid metabolism	1/186	26/8209	0.449432593	0.998948084	0.938213491	5320	1
hsa04720	hsa04720	Long-term potentiation	2/186	67/8209	0.450868516	0.998948084	0.938213491	810/2903	2
hsa05221	hsa05221	Acute myeloid leukemia	2/186	67/8209	0.450868516	0.998948084	0.938213491	7704/2322	2
hsa00601	hsa00601	Glycosphingolipid biosynthesis - lacto and neolacto series	1/186	27/8209	0.461947018	0.998948084	0.938213491	8708	1
hsa00650	hsa00650	Butanoate metabolism	1/186	27/8209	0.461947018	0.998948084	0.938213491	3158	1
hsa05145	hsa05145	Toxoplasmosis	3/186	112/8209	0.46829937	0.998948084	0.938213491	3914/3908/3918	3
hsa05120	hsa05120	Epithelial cell signaling in Helicobacter pylori infection	2/186	70/8209	0.47352931	0.998948084	0.938213491	2920/5803	2
hsa05230	hsa05230	Central carbon metabolism in cancer	2/186	70/8209	0.47352931	0.998948084	0.938213491	4916/2322	2
hsa04724	hsa04724	Glutamatergic synapse	3/186	114/8209	0.47998155	0.998948084	0.938213491	2893/2903/2917	3
hsa04744	hsa04744	Phototransduction	1/186	29/8209	0.486133355	0.998948084	0.938213491	810	1
hsa01524	hsa01524	Platinum drug resistance	2/186	73/8209	0.495621365	0.998948084	0.938213491	332/2949	2
hsa00020	hsa00020	Citrate cycle (TCA cycle)	1/186	30/8209	0.497817853	0.998948084	0.938213491	5105	1
hsa00591	hsa00591	Linoleic acid metabolism	1/186	30/8209	0.497817853	0.998948084	0.938213491	5320	1
hsa05310	hsa05310	Asthma	1/186	31/8209	0.509238061	0.998948084	0.938213491	2205	1
hsa05214	hsa05214	Glioma	2/186	75/8209	0.510020971	0.998948084	0.938213491	810/3479	2
hsa04935	hsa04935	Growth hormone synthesis, secretion and action	3/186	120/8209	0.514284382	0.998948084	0.938213491	3479/6751/112609	3
hsa05207	hsa05207	Chemical carcinogenesis - receptor activation	5/186	212/8209	0.5279381	0.998948084	0.938213491	332/2247/2949/5241/2255	5
hsa04310	hsa04310	Wnt signaling pathway	4/186	170/8209	0.540822322	0.998948084	0.938213491	284654/6422/59352/11197	4
hsa00512	hsa00512	Mucin type O-glycan biosynthesis	1/186	36/8209	0.562578269	0.998948084	0.938213491	26290	1
hsa01232	hsa01232	Nucleotide metabolism	2/186	85/8209	0.577889783	0.998948084	0.938213491	26289/270	2
hsa04012	hsa04012	ErbB signaling pathway	2/186	85/8209	0.577889783	0.998948084	0.938213491	57144/3084	2
hsa05340	hsa05340	Primary immunodeficiency	1/186	38/8209	0.582262476	0.998948084	0.938213491	23495	1
hsa04742	hsa04742	Taste transduction	2/186	86/8209	0.584288814	0.998948084	0.938213491	6328/6326	2
hsa04911	hsa04911	Insulin secretion	2/186	86/8209	0.584288814	0.998948084	0.938213491	886/477	2
hsa04260	hsa04260	Cardiac muscle contraction	2/186	87/8209	0.590616474	0.998948084	0.938213491	125965/477	2
hsa00513	hsa00513	Various types of N-glycan biosynthesis	1/186	39/8209	0.591771616	0.998948084	0.938213491	83539	1
hsa04360	hsa04360	Axon guidance	4/186	182/8209	0.595129721	0.998948084	0.938213491	57144/57689/59277/9723	4
hsa00260	hsa00260	Glycine, serine and threonine metabolism	1/186	40/8209	0.601065432	0.998948084	0.938213491	4129	1
hsa04211	hsa04211	Longevity regulating pathway	2/186	89/8209	0.603057446	0.998948084	0.938213491	3479/9370	2
hsa05410	hsa05410	Hypertrophic cardiomyopathy	2/186	90/8209	0.609170739	0.998948084	0.938213491	3479/3908	2
hsa04970	hsa04970	Salivary secretion	2/186	92/8209	0.621183168	0.998948084	0.938213491	810/477	2
hsa04912	hsa04912	GnRH signaling pathway	2/186	93/8209	0.627082496	0.998948084	0.938213491	810/1958	2
hsa04975	hsa04975	Fat digestion and absorption	1/186	43/8209	0.627702901	0.998948084	0.938213491	5320	1
hsa04550	hsa04550	Signaling pathways regulating pluripotency of stem cells	3/186	143/8209	0.63354744	0.998948084	0.938213491	3479/2247/7044	3
hsa04962	hsa04962	Vasopressin-regulated water reabsorption	1/186	44/8209	0.636182849	0.998948084	0.938213491	554	1
hsa04350	hsa04350	TGF-beta signaling pathway	2/186	95/8209	0.638668098	0.998948084	0.938213491	64388/7044	2
hsa05414	hsa05414	Dilated cardiomyopathy	2/186	96/8209	0.644354749	0.998948084	0.938213491	3479/3908	2
hsa05167	hsa05167	Kaposi sarcoma-associated herpesvirus infection	4/186	194/8209	0.645486285	0.998948084	0.938213491	810/440738/2247/2920	4
hsa04070	hsa04070	Phosphatidylinositol signaling system	2/186	97/8209	0.649970931	0.998948084	0.938213491	810/5288	2
hsa05215	hsa05215	Prostate cancer	2/186	97/8209	0.649970931	0.998948084	0.938213491	3479/354	2
hsa04072	hsa04072	Phospholipase D signaling pathway	3/186	148/8209	0.65663656	0.998948084	0.938213491	2205/554/2917	3
hsa05130	hsa05130	Pathogenic Escherichia coli infection	4/186	197/8209	0.657417277	0.998948084	0.938213491	149461/5010/4629/9073	4
hsa00514	hsa00514	Other types of O-glycan biosynthesis	1/186	47/8209	0.660487103	0.998948084	0.938213491	26290	1
hsa00564	hsa00564	Glycerophospholipid metabolism	2/186	99/8209	0.660992933	0.998948084	0.938213491	2819/5320	2
hsa05226	hsa05226	Gastric cancer	3/186	149/8209	0.661127918	0.998948084	0.938213491	5243/2247/2255	3
hsa00280	hsa00280	Valine, leucine and isoleucine degradation	1/186	48/8209	0.668224104	0.998948084	0.938213491	3158	1
hsa00330	hsa00330	Arginine and proline metabolism	1/186	50/8209	0.683175895	0.998948084	0.938213491	4129	1
hsa00565	hsa00565	Ether lipid metabolism	1/186	50/8209	0.683175895	0.998948084	0.938213491	5320	1
hsa04932	hsa04932	Non-alcoholic fatty liver disease	3/186	155/8209	0.687188634	0.998948084	0.938213491	125965/3952/9370	3
hsa04625	hsa04625	C-type lectin receptor signaling pathway	2/186	104/8209	0.687335467	0.998948084	0.938213491	810/1960	2
hsa05205	hsa05205	Proteoglycans in cancer	4/186	205/8209	0.687907591	0.998948084	0.938213491	3479/60495/2247/3481	4
hsa04913	hsa04913	Ovarian steroidogenesis	1/186	51/8209	0.690398506	0.998948084	0.938213491	3479	1
hsa04390	hsa04390	Hippo signaling pathway	3/186	157/8209	0.695537957	0.998948084	0.938213491	286204/332/174	3
hsa05160	hsa05160	Hepatitis C	3/186	157/8209	0.695537957	0.998948084	0.938213491	149461/5010/9073	3
hsa04928	hsa04928	Parathyroid hormone synthesis, secretion and action	2/186	106/8209	0.697395157	0.998948084	0.938213491	1958/10568	2
hsa04922	hsa04922	Glucagon signaling pathway	2/186	107/8209	0.702324362	0.998948084	0.938213491	810/5105	2
hsa04961	hsa04961	Endocrine and other factor-regulated calcium reabsorption	1/186	53/8209	0.704356058	0.998948084	0.938213491	477	1
hsa04931	hsa04931	Insulin resistance	2/186	108/8209	0.707187067	0.998948084	0.938213491	5105/28965	2
hsa04066	hsa04066	HIF-1 signaling pathway	2/186	109/8209	0.711983739	0.998948084	0.938213491	3479/7018	2
hsa04340	hsa04340	Hedgehog signaling pathway	1/186	56/8209	0.7241274	0.998948084	0.938213491	2735	1
hsa04668	hsa04668	TNF signaling pathway	2/186	112/8209	0.725982384	0.998948084	0.938213491	2920/2277	2
hsa00480	hsa00480	Glutathione metabolism	1/186	57/8209	0.730421071	0.998948084	0.938213491	2949	1
hsa01212	hsa01212	Fatty acid metabolism	1/186	57/8209	0.730421071	0.998948084	0.938213491	33	1
hsa05134	hsa05134	Legionellosis	1/186	57/8209	0.730421071	0.998948084	0.938213491	2920	1
hsa04630	hsa04630	JAK-STAT signaling pathway	3/186	166/8209	0.731041265	0.998948084	0.938213491	85480/2670/3952	3
hsa04726	hsa04726	Serotonergic synapse	2/186	115/8209	0.739404608	0.998948084	0.938213491	3356/4129	2
hsa05020	hsa05020	Prion disease	5/186	273/8209	0.746789429	0.998948084	0.938213491	730/1958/125965/2903/729	5
hsa04730	hsa04730	Long-term depression	1/186	60/8209	0.748457946	0.998948084	0.938213491	3479	1
hsa05416	hsa05416	Viral myocarditis	1/186	60/8209	0.748457946	0.998948084	0.938213491	3908	1
hsa00140	hsa00140	Steroid hormone biosynthesis	1/186	62/8209	0.759810425	0.998948084	0.938213491	1589	1
hsa04213	hsa04213	Longevity regulating pathway - multiple species	1/186	62/8209	0.759810425	0.998948084	0.938213491	3479	1
hsa04623	hsa04623	Cytosolic DNA-sensing pathway	1/186	63/8209	0.76529407	0.998948084	0.938213491	90865	1
hsa05217	hsa05217	Basal cell carcinoma	1/186	63/8209	0.76529407	0.998948084	0.938213491	2735	1
hsa04929	hsa04929	GnRH secretion	1/186	64/8209	0.770653179	0.998948084	0.938213491	8913	1
hsa04664	hsa04664	Fc epsilon RI signaling pathway	1/186	68/8209	0.790899578	0.998948084	0.938213491	2205	1
hsa00230	hsa00230	Purine metabolism	2/186	128/8209	0.791268076	0.998948084	0.938213491	26289/270	2
hsa04621	hsa04621	NOD-like receptor signaling pathway	3/186	184/8209	0.79224816	0.998948084	0.938213491	440738/2920/260434	3
hsa04926	hsa04926	Relaxin signaling pathway	2/186	129/8209	0.794856505	0.998948084	0.938213491	1288/2277	2
hsa05204	hsa05204	Chemical carcinogenesis - DNA adducts	1/186	69/8209	0.795676961	0.998948084	0.938213491	2949	1
hsa05211	hsa05211	Renal cell carcinoma	1/186	69/8209	0.795676961	0.998948084	0.938213491	57144	1
hsa04068	hsa04068	FoxO signaling pathway	2/186	131/8209	0.801871004	0.998948084	0.938213491	3479/5105	2
hsa04137	hsa04137	Mitophagy - animal	1/186	72/8209	0.809367414	0.998948084	0.938213491	440738	1
hsa00562	hsa00562	Inositol phosphate metabolism	1/186	73/8209	0.813724998	0.998948084	0.938213491	5288	1
hsa04210	hsa04210	Apoptosis	2/186	136/8209	0.818488337	0.998948084	0.938213491	63970/332	2
hsa04910	hsa04910	Insulin signaling pathway	2/186	137/8209	0.821659105	0.998948084	0.938213491	810/5105	2
hsa04918	hsa04918	Thyroid hormone synthesis	1/186	75/8209	0.822145153	0.998948084	0.938213491	477	1
hsa05418	hsa05418	Fluid shear stress and atherosclerosis	2/186	139/8209	0.827852758	0.998948084	0.938213491	810/2949	2
hsa05412	hsa05412	Arrhythmogenic right ventricular cardiomyopathy	1/186	77/8209	0.830186647	0.998948084	0.938213491	3908	1
hsa05206	hsa05206	MicroRNAs in cancer	5/186	310/8209	0.837498564	0.998948084	0.938213491	8626/5243/63923/7148/5268	5
hsa05014	hsa05014	Amyotrophic lateral sclerosis	6/186	364/8209	0.839551797	0.998948084	0.938213491	440738/4741/4747/3084/125965/2903	6
hsa05017	hsa05017	Spinocerebellar ataxia	2/186	143/8209	0.839665272	0.998948084	0.938213491	5649/2903	2
hsa00983	hsa00983	Drug metabolism - other enzymes	1/186	80/8209	0.84157575	0.998948084	0.938213491	2949	1
hsa04723	hsa04723	Retrograde endocannabinoid signaling	2/186	148/8209	0.853401956	0.998948084	0.938213491	2893/2568	2
hsa05210	hsa05210	Colorectal cancer	1/186	86/8209	0.862124367	0.998948084	0.938213491	332	1
hsa04540	hsa04540	Gap junction	1/186	88/8209	0.868366594	0.998948084	0.938213491	3356	1
hsa05417	hsa05417	Lipid and atherosclerosis	3/186	215/8209	0.870482332	0.998948084	0.938213491	810/6403/2920	3
hsa04934	hsa04934	Cushing syndrome	2/186	155/8209	0.870842096	0.998948084	0.938213491	8913/1589	2
hsa04727	hsa04727	GABAergic synapse	1/186	89/8209	0.871381471	0.998948084	0.938213491	2568	1
hsa04218	hsa04218	Cellular senescence	2/186	156/8209	0.873172717	0.998948084	0.938213491	810/4605	2
hsa05032	hsa05032	Morphine addiction	1/186	91/8209	0.877206715	0.998948084	0.938213491	2568	1
hsa05323	hsa05323	Rheumatoid arthritis	1/186	93/8209	0.882769483	0.998948084	0.938213491	2920	1
hsa05161	hsa05161	Hepatitis B	2/186	162/8209	0.886365402	0.998948084	0.938213491	332/1960	2
hsa01522	hsa01522	Endocrine resistance	1/186	98/8209	0.895603997	0.998948084	0.938213491	3479	1
hsa05231	hsa05231	Choline metabolism in cancer	1/186	98/8209	0.895603997	0.998948084	0.938213491	6581	1
hsa04022	hsa04022	cGMP-PKG signaling pathway	2/186	167/8209	0.896380923	0.998948084	0.938213491	810/477	2
hsa05225	hsa05225	Hepatocellular carcinoma	2/186	168/8209	0.898283381	0.998948084	0.938213491	3481/2949	2
hsa04916	hsa04916	Melanogenesis	1/186	101/8209	0.902623377	0.998948084	0.938213491	810	1
hsa04660	hsa04660	T cell receptor signaling pathway	1/186	104/8209	0.909173155	0.998948084	0.938213491	57144	1
hsa05022	hsa05022	Pathways of neurodegeneration - multiple diseases	7/186	476/8209	0.920835268	0.998948084	0.938213491	2893/810/440738/4741/4747/125965/2903	7
hsa04613	hsa04613	Neutrophil extracellular trap formation	2/186	190/8209	0.932747294	0.998948084	0.938213491	6403/1511	2
hsa04071	hsa04071	Sphingolipid signaling pathway	1/186	119/8209	0.935902399	0.998948084	0.938213491	2205	1
hsa04919	hsa04919	Thyroid hormone signaling pathway	1/186	121/8209	0.938816075	0.998948084	0.938213491	477	1
hsa04611	hsa04611	Platelet activation	1/186	124/8209	0.94294139	0.998948084	0.938213491	64805	1
hsa05012	hsa05012	Parkinson disease	3/186	266/8209	0.944035341	0.998948084	0.938213491	810/125965/4129	3
hsa05415	hsa05415	Diabetic cardiomyopathy	2/186	203/8209	0.947594604	0.998948084	0.938213491	1215/125965	2
hsa04380	hsa04380	Osteoclast differentiation	1/186	128/8209	0.948014532	0.998948084	0.938213491	2354	1
hsa04142	hsa04142	Lysosome	1/186	132/8209	0.952638825	0.998948084	0.938213491	1511	1
hsa00190	hsa00190	Oxidative phosphorylation	1/186	134/8209	0.954795141	0.998948084	0.938213491	125965	1
hsa05170	hsa05170	Human immunodeficiency virus 1 infection	2/186	212/8209	0.955991968	0.998948084	0.938213491	57144/810	2
hsa04140	hsa04140	Autophagy - animal	1/186	141/8209	0.961601483	0.998948084	0.938213491	440738	1
hsa04120	hsa04120	Ubiquitin mediated proteolysis	1/186	142/8209	0.962486724	0.998948084	0.938213491	11065	1
hsa05208	hsa05208	Chemical carcinogenesis - reactive oxygen species	2/186	223/8209	0.964521692	0.998948084	0.938213491	125965/2949	2
hsa04145	hsa04145	Phagosome	1/186	152/8209	0.970295621	0.998948084	0.938213491	7060	1
hsa04714	hsa04714	Thermogenesis	2/186	232/8209	0.970301375	0.998948084	0.938213491	125965/5346	2
hsa01240	hsa01240	Biosynthesis of cofactors	1/186	153/8209	0.970981362	0.998948084	0.938213491	26289	1
hsa04921	hsa04921	Oxytocin signaling pathway	1/186	154/8209	0.971651355	0.998948084	0.938213491	810	1
hsa04150	hsa04150	mTOR signaling pathway	1/186	156/8209	0.97294553	0.998948084	0.938213491	3479	1
hsa04217	hsa04217	Necroptosis	1/186	159/8209	0.974777417	0.998948084	0.938213491	90865	1
hsa05131	hsa05131	Shigellosis	2/186	247/8209	0.977982115	0.998948084	0.938213491	440738/58498	2
hsa05132	hsa05132	Salmonella infection	2/186	249/8209	0.978848791	0.998948084	0.938213491	58498/5288	2
hsa05164	hsa05164	Influenza A	1/186	171/8209	0.9809508	0.998948084	0.938213491	90865	1
hsa05152	hsa05152	Tuberculosis	1/186	180/8209	0.984571587	0.998948084	0.938213491	810	1
hsa05169	hsa05169	Epstein-Barr virus infection	1/186	202/8209	0.990793787	0.998948084	0.938213491	2208	1
hsa05203	hsa05203	Viral carcinogenesis	1/186	204/8209	0.991216559	0.998948084	0.938213491	1960	1
hsa05016	hsa05016	Huntington disease	2/186	306/8209	0.993416101	0.998948084	0.938213491	2893/125965	2
hsa05010	hsa05010	Alzheimer disease	3/186	384/8209	0.993473862	0.998948084	0.938213491	810/125965/2903	3
hsa05166	hsa05166	Human T-cell leukemia virus 1 infection	1/186	222/8209	0.994249777	0.998948084	0.938213491	1958	1
hsa05163	hsa05163	Human cytomegalovirus infection	1/186	225/8209	0.994642273	0.998948084	0.938213491	810	1
hsa04740	hsa04740	Olfactory transduction	2/186	439/8209	0.999620962	0.999620962	0.938845459	810/284521	2
